# Supplementary material for: Ancient DNA study provides clues to leprosy susceptibility in medieval Europe
Source: Genome Biol. 2026 Jan 16;27:4. doi: 10.1186/s13059-025-03925-8 (PMC12838506; doi:10.1186/s13059-025-03925-8)
Supplement: Supplementary file 2 — Additional file 2. Tables S1-S14. [file 13059_2025_3925_MOESM2_ESM.xlsx]

## Sheet: TableS1
Table S1. Summary information about samples and individuals included in this study.
Location	Site code	Site	Dating [AD]	Grave / Individual ID	Sample type	Sex1	Age-at-death2	M. leprae status	leprosy-specific lesions4	Group (case/control)	HLA genotyping	In the PCA	Contamination for selected/merged samples		Summary of mapping statistics (MAPQ>30; duplicates removed)							Genotyping stats		aDNA authentication - damage						Endogenous DNA	Excluded based on	Number of M. leprae reads (MALT)	Competitive mapping results		N of reads after capture (mapping against M. leprae)
													mtDNA5	X chr.5	Total number of reads (whole genome)	Mean read length (whole genome)	Mean depth (whole genome)	Mean depth (MT)	Number of reads mapped to MT	Number of reads mapped to X	Number of reads mapped to Y	SNPs covered from 1240K panel	SNPs covered from HO panel	1st base (5’)	2nd base (5’)	3rd base (5’)	1st base (3’)	2nd base (3’)	3rd base (3’)				Number of reads	Significant matches to M. leprae (Megablast)
Lübeck, Germany	-	Lübeck St. Jurgen	1270-1550	LueSJ_1_Ma.1i	T	F	18-25	negative	not determined	control	successful	yes	0.01	..	5014462	90.36	0.15	54.19	10702	241166	1597	178912	93184	0.0506	0.0062	0.0051	0.0491	0.0059	0.0049	0.1869		6	1	No	-
Lübeck, Germany	-	Lübeck St. Jurgen	1270-1550	LueSJ_1_Sk1.i	PB																									0.4038		2	0	NA	-
Lübeck, Germany	-	Lübeck St. Jurgen	1270-1550	LueSJ_1_Ma.2	T	M	30-35	negative	not determined	control	successful	yes	0.01	-0.002269	5022850	78.57	0.13	9.07	1809	116447	12416	162776	86407	0.0568	0.0059	0.0056	0.0569	0.0058	0.0055	0.7818		0	0	NA	-
Lübeck, Germany	-	Lübeck St. Jurgen	1270-1550	LueSJ_1_Ma.3	T	M	24-35	negative	not determined	control	successful	yes	0.01	0	3444750	95.84	0.11	12.85	2318	86078	9436	135849	70407	0.0198	0.0032	0.0029	0.0196	0.0032	0.0029	0.6871		1	0	NA	-
Lübeck, Germany	-	Lübeck St. Jurgen	1270-1550	LueSJ_1_Ma.4.	T	M	>55	negative	not determined	control	successful	yes	..	-0.001791	7873156	84.07	0.21	19.24	3821	190788	20357	257961	134834	0.0724	0.0075	0.0055	0.0721	0.0075	0.0054	0.8172		0	0	NA	-
Lübeck, Germany	-	Lübeck St. Jurgen	1270-1550	LueSJ_2_Ot.L.1.	PB																									0.7158		0	0	NA	-
Lübeck, Germany	-	Lübeck St. Jurgen	1270-1550	LueSJ_1_Ma.5	T	M	6-9	negative	not determined	control	successful		..	0	466318	91.85	0.01	8.68	1630	11664	1286	18907	9779	0.0206	0.0033	0.0032	0.0196	0.0029	0.0032	0.1002		0	0	NA	-
Lübeck, Germany	-	Lübeck St. Jurgen	1270-1550	LueSJ_2_Ma.F.2	T	F	25-35	negative	not determined	control	successful	yes	0.01	..	2897883	91.56	0.09	10.15	1931	139865	812	108920	56610	0.0266	0.0041	0.0032	0.0265	0.0039	0.0034	0.6305		0	0	NA	-
Lübeck, Germany	-	Lübeck St. Jurgen	1270-1550	LueSJ_2_Ma.F.3	T	M	35-55	negative	not determined	control	successful	yes	0.01	0	3820162	88.46	0.11	12.27	2540	94941	10235	140497	72872	0.0221	0.0031	0.0029	0.0221	0.003	0.0029	0.5586		0	0	NA	-
Lübeck, Germany	-	Lübeck St. Jurgen	1270-1550	LueSJ_6_Ma.1	T	M	>35	negative	not determined	control	successful	yes	0.01	..	2325817	88.81	0.07	12.11	2724	113224	801	87652	45521	0.0387	0.0046	0.0036	0.0385	0.0047	0.0035	0.2624		0	0	NA	-
Lübeck, Germany	-	Lübeck St. Jurgen	1270-1550	LueSJ_6_Fsc.FtL.1.q	foot																									0.1367		0	0	NA	-
Lübeck, Germany	-	Lübeck St. Jurgen	1270-1550	LueSJ_6_Fsc.FtL.1.q	foot																									0.0169		4	0	NA	-
Lübeck, Germany	-	Lübeck St. Jurgen	1270-1550	LueSJ_16_Ma.001	T	M	16-18	negative	not determined	control	successful	yes	0.01	-0.000929	18263385	99.45	0.59	57.1	10098	456141	49628	572097	294159	0.0203	0.0029	0.0032	0.02	0.0029	0.0033	0.8145		0	0	NA	-
Lübeck, Germany	-	Lübeck St. Jurgen	1270-1550	LueSJ_18_Ot.R	PB																									0.5386		0	0	NA	-
Lübeck, Germany	-	Lübeck St. Jurgen	1270-1550	LueSJ_1_Ot.R.6	PB	F	>21	negative	not determined	control	successful	yes	..	..	2988098	69.91	0.07	4.73	1189	140705	1092	86679	44540	0.0996	0.0103	0.0069	0.0976	0.0099	0.0067	0.3598		12	0	NA	-
Lübeck, Germany	-	Lübeck St. Jurgen	1270-1550	LueSJ_2_Sk.1	PB	M	>21	negative	not determined	control	successful	yes	0.01	0	2716910	73.06	0.06	6.8	1624	63945	6879	84676	44548	0.1049	0.0114	0.0086	0.1021	0.0116	0.0084	0.7933		0	0	NA	-
Lübeck, Germany	-	Lübeck St. Jurgen	1270-1550	LueSJ_2_Sk.3	PB	F	<21	negative	not determined	control	successful		..	..	481003	80.24	0.01	1.51	349	22861	188	16681	8686	0.0644	0.0079	0.0065	0.0651	0.008	0.0069	0.0667		0	0	NA	-
Lübeck, Germany	-	Lübeck St. Jurgen	1270-1550	LueSJ_3_Sk.1	PB	F	25-35	negative	not determined	control	successful	yes	..	..	2387527	74.31	0.06	6.4	1522	110388	821	75580	39416	0.1005	0.0096	0.0078	0.0981	0.0091	0.0074	0.751		1	0	NA	-
Lübeck, Germany	-	Lübeck St. Jurgen	1270-1550	LueSJ_3_Sk.2	PB	M	>21	negative	not determined	control	successful	yes	..	0	1156981	75.05	0.03	3.05	735	27100	2858	37593	19785	0.11	0.0118	0.0081	0.1081	0.011	0.0082	0.1897		0	0	NA	-
Lübeck, Germany	-	Lübeck St. Jurgen	1270-1550	LueSJ_3_Sk.5	PB	M	40-58	negative	not determined	control	successful	yes	..	0	610217	76.16	0.02	1.78	423	14574	1605	20562	10859	0.0894	0.0094	0.0074	0.0881	0.0092	0.0076	0.1123		0	0	NA	-
Lübeck, Germany	-	Lübeck St. Jurgen	1270-1550	LueSJ_3_Ot.R.1	PB	M	>21	negative	not determined	control	successful	yes	..	0	4223430	75.87	0.1	11.28	2544	99598	10492	133663	70119	0.101	0.0105	0.0073	0.1001	0.0107	0.0071	0.3658		0	0	NA	-
Lübeck, Germany	-	Lübeck St. Jurgen	1270-1550	LueSJ_1.2_Ma1	T																									0.13		0	0	NA	-
Lübeck, Germany	-	Lübeck St. Jurgen	1270-1550	LueSJ_9_Ot.L	PB	M	4-5	negative	not determined	control	successful		..	0	417017	90.4	0.01	1.4	266	10291	1123	16297	8583	0.0429	0.0061	0.0057	0.0429	0.0057	0.005	0.0502		0	0	NA	-
Lübeck, Germany	-	Lübeck St. Jurgen	1270-1550	LueSJ_10_Ot.R.002	PB	F	>21	negative	not determined	control	successful	yes	0.02	..	3712580	76.13	0.09	9.54	2153	172449	1242	116253	60837	0.0916	0.01	0.0074	0.0912	0.0097	0.0076	0.6826		0	1	No	-
Lübeck, Germany	-	Lübeck St. Jurgen	1270-1550	LueSJ_17_Sk1	PB	F	40-50	negative	not determined	control	successful	yes	0.01	..	4024654	68.73	0.09	10.54	2633	189027	1332	115592	60165	0.1139	0.0116	0.0085	0.1125	0.0119	0.0083	0.5705		3	1	No	-
Lübeck, Germany	-	Lübeck St. Jurgen	1270-1550	LueSJ_18_Sk.1	PB	M	38-58	negative	not determined	control	successful	yes	..	0	623245	73.8	0.01	1.2	285	14998	1601	20700	10876	0.097	0.0111	0.0077	0.0956	0.0109	0.0071	0.1342		0	0	NA	-
Lübeck, Germany	-	Lübeck St. Jurgen	1270-1550	LueSJ_18_Sk.8	PB	M	>21	negative	not determined	control	successful	yes	0.01	0	4701623	69.05	0.1	13.04	3313	110886	11899	138169	73345	0.1069	0.0148	0.0098	0.107	0.0144	0.0097	0.6983		0	0	NA	-
Lübeck, Germany	-	Lübeck St. Jurgen	1270-1550	LueSJ_19_Ot.R.004	PB	F	1-3	negative	absent	control	successful	yes	0.01	..	11637077	86.46	0.32	30.75	6124	538931	4269	358474	189141	0.0356	0.0052	0.0049	0.0357	0.0052	0.0049	0.6673		0	0	NA	-
Lübeck, Germany	-	Lübeck St. Jurgen	1270-1550	LueSJ_1.2_Ot.R	PB	F	>21	negative	not determined	control	successful		..	..	91186	77.78	0	0.23	52	4120	37	3166	1672	0.0838	0.0117	0.0086	0.087	0.0109	0.0066	0.0224		0	0	NA	-
Lübeck, Germany	-	Lübeck St. Jurgen	1270-1550	LueSJ_17_Ma2	T	F	35-55	negative	not determined	control	successful	yes	0.01	..	2557077	84.45	0.07	21.54	4700	130023	808	85618	43314	0.0404	0.0059	0.0044	0.041	0.006	0.0043	0.204		0	0	NA	-
Lübeck, Germany	-	Lübeck St. Jurgen	1270-1550	LueSJ_17_Ma3	T	M	>50	negative	not determined	control	successful	yes	..	0	6365587	92.07	0.19	14.55	2693	151038	16549	228742	120240	0.0333	0.0048	0.0034	0.0334	0.0049	0.0035	0.5545		0	0	NA	-
Lübeck, Germany	-	Lübeck St. Jurgen	1270-1550	LueSJ_1_Sk2	PB	M	36-55	negative	not determined	control	successful	yes	0.02	0	2454620	63.28	0.05	4.93	1364	56451	5885	68432	36184	0.1028	0.012	0.0081	0.1034	0.0125	0.0083	0.7259		2	0	NA	-
Lübeck, Germany	-	Lübeck St. Jurgen	1270-1550	LueSJ_1_Sk3	PB	M	33-57	negative	not determined	control	successful	yes	0.01	-0.008945	2758915	64.63	0.06	4.49	1207	64667	6766	76840	40412	0.1021	0.0111	0.0073	0.1011	0.0111	0.0073	0.4945		0	2	No	-
Lübeck, Germany	-	Lübeck St. Jurgen	1270-1550	LueSJ_1_Sk6	PB	M	>30	negative	not determined	control	successful	yes	0.02	0	3659273	67.92	0.08	10.78	2788	85109	9094	105618	55909	0.097	0.0106	0.008	0.0967	0.0107	0.0079	0.741		1	4	No	-
Lübeck, Germany	-	Lübeck St. Jurgen	1270-1550	LueSJ_1_Sk11	PB	M	>21	negative	not determined	control	successful	yes	0.01	0	4546469	75.13	0.11	13.12	3014	106843	11495	141796	74873	0.0849	0.0098	0.0073	0.0845	0.0098	0.0074	0.6723		0	0	NA	-
Lübeck, Germany	-	Lübeck St. Jurgen	1270-1550	LueSJ_18_Sk.2	PB	M	35-50	negative	not determined	control	successful	yes	..	0	1568301	68.62	0.03	3.23	867	36331	3814	47770	25439	0.0878	0.0105	0.0074	0.0882	0.0107	0.0073	0.6378		0	1	No	-
Tirup, Denmark	HOM 97	Tirup kirke	1150-1350	G281	PB	M	60-70	negative	absent	control	successful		..	..	78211	66.46	0	0.1	20	1911	175	2331	1245	0.0928	0.0116	0.008	0.0938	0.0125	0.008	0.0273		4	0	NA	-
Tirup, Denmark	HOM 97	Tirup kirke	1150-1350	G316	PB	M	40-50	negative	not determined	control	successful		..	..	100572	51.75	0	0.09	29	2395	191	2310	1238	0.062	0.0195	0.0159	0.0593	0.0176	0.014	0.0162		0	0	NA	-
Tirup, Denmark	HOM 97	Tirup kirke	1150-1350	G373	PB	M	55-65	negative	not determined	control	successful	yes	0.03	-0.006952	3318711	70.53	0.08	6.2	1446	76867	8406	101910	54036	0.082	0.0099	0.0072	0.0812	0.01	0.0075	0.6186		4	1	No	-
Tirup, Denmark	HOM 97	Tirup kirke	1150-1350	G371	PB	F	22-24	negative	not determined	control	-		0.01	...	1204851	62.42	0.02	3.49	889	53048	456	33371	17688	0.0793	0.0101	0.0082	0.0784	0.01	0.0078	0.1202	kinship	6	0	NA	-
Tirup, Denmark	HOM 97	Tirup kirke	1150-1350	G371	T			negative																						0.0867		4	1	No	-
Tirup, Denmark	HOM 97	Tirup kirke	1150-1350	G187	PB	F	35-45	negative	not determined	control	successful		..	..	382617	68.28	0.01	0.61	160	17285	154	11698	6199	0.1061	0.0129	0.0081	0.1031	0.0121	0.0082	0.1506		5	0	NA	-
Tirup, Denmark	HOM 97	Tirup kirke	1150-1350	G544	PB	M	27-40	negative	not determined	control	successful	yes	..	0	1224840	66.26	0.03	2.06	550	28174	3009	36764	19628	0.1014	0.0109	0.0077	0.0991	0.0112	0.0082	0.3624		9	0	NA	-
Tirup, Denmark	HOM 97	Tirup kirke	1150-1350	G75	PB	M	26-33	negative	not determined	control	successful	yes	..	0	1892721	70.02	0.04	3.82	917	41682	4661	58845	31884	0.0957	0.0093	0.0069	0.0921	0.0097	0.0072	0.4815		15	0	NA	-
Tirup, Denmark	HOM 97	Tirup kirke	1150-1350	G446	PB	M	55-70	negative	not determined	control	successful		..	..	164484	59.11	0	0.21	62	3807	393	4335	2296	0.1058	0.0128	0.0083	0.1041	0.0125	0.0084	0.074		2	0	NA	-
Tirup, Denmark	HOM 97	Tirup kirke	1150-1350	G269	PB	M	23-25	negative	not determined	control	successful	yes	..	0	954372	74.56	0.02	8.5	1981	23046	2334	31444	16280	0.0516	0.0093	0.0077	0.0512	0.0095	0.0081	0.0628		0	0	NA	-
Tirup, Denmark	HOM 97	Tirup kirke	1150-1350	G269	T			negative																						0.0899		0	0	NA	-
Tirup, Denmark	HOM 97	Tirup kirke	1150-1350	G129	PB	M	38-52	negative	not determined	control	successful	yes	..	0	1610683	68.27	0.04	2.07	496	37320	4078	49054	25835	0.1037	0.0115	0.0074	0.1022	0.0118	0.0075	0.4226		5	0	NA	-
Tirup, Denmark	HOM 97	Tirup kirke	1150-1350	G369	PB	F3	45-60	negative	not determined	control	successful		..	..	103306	48.94	0	0.03	12	3743	75	2107	1135	0.0567	0.0181	0.0141	0.057	0.0192	0.0152	0.0178		0	0	NA	-
Tirup, Denmark	HOM 97	Tirup kirke	1150-1350	G89	PB	M	30-40	negative	unspecific	uncertain			..	0	1005577	64.09	0.02	1.48	399	22934	2442	29190	15563	0.1093	0.0116	0.0083	0.1073	0.0121	0.008	0.2289		15	0	NA	-
Tirup, Denmark	HOM 97	Tirup kirke	1150-1350	G94	PB	M	27-40	negative	not determined	control	successful		..	..	174092	66.19	0	0.47	126	4116	415	5296	2822	0.1103	0.0121	0.0087	0.1095	0.0121	0.0086	0.111		5	0	NA	-
Tirup, Denmark	HOM 97	Tirup kirke	1150-1350	G557	PB	F	27-37	negative	absent	control	successful		..	..	751884	57.44	0.01	1.06	278	30327	474	19190	10273	0.0694	0.0161	0.012	0.067	0.0165	0.0122	0.0324		0	0	NA	-
Tirup, Denmark	HOM 97	Tirup kirke	1150-1350	G414	PB	F	35-50	negative	not determined	control	successful		..	..	186227	57.34	0	0.19	55	7698	103	4761	2551	0.0841	0.0156	0.0112	0.0829	0.0161	0.0117	0.0687		21	0	NA	-
Tirup, Denmark	HOM 97	Tirup kirke	1150-1350	G196	PB	M	35-50	negative	unspecific	uncertain			..	0	2969635	54.46	0.05	2.79	847	66404	7379	76901	41957	0.0163	0.0107	0.0067	0.0181	0.0122	0.0083	0.7566		2	0	NA	-
Tirup, Denmark	HOM 97	Tirup kirke	1150-1350	G79	PB	F	35-48	negative	not determined	control	-		..	..	1661306	51.65	0.03	2.18	703	72735	664	40573	21779	0.0179	0.0094	0.0055	0.0204	0.0112	0.0071	0.4183	kinship	3	0	NA	-
Tirup, Denmark	HOM 97	Tirup kirke	1150-1350	G448	PB	F	30-40	negative	not determined	control	successful		..	..	215379	60.2	0	0.4	110	9986	85	6075	3234	0.0158	0.0107	0.0076	0.0182	0.0125	0.0091	0.0698		6	0	NA	-
Tirup, Denmark	HOM 97	Tirup kirke	1150-1350	G394	PB	M	45-55	negative	not determined	control	successful		..	..	184298	55.27	0	0.2	51	4301	447	4938	2660	0.0177	0.0118	0.008	0.0202	0.015	0.0095	0.0609		9	0	NA	-
Tirup, Denmark	HOM 97	Tirup kirke	1150-1350	G146	PB	M	30-40	negative	not determined	control	successful	yes	..	0	1424412	61.4	0.03	1.9	516	33796	3706	43829	23996	0.0177	0.0103	0.0066	0.0204	0.0127	0.0089	0.4883		1	0	NA	-
Tirup, Denmark	HOM 97	Tirup kirke	1150-1350	G236	PB	M	42-52	negative	not determined	control	successful		..	0	467875	56.32	0.01	0.76	223	11299	1198	13148	7043	0.0189	0.0119	0.0075	0.0206	0.0139	0.0087	0.1175		10	0	NA	-
Tirup, Denmark	HOM 97	Tirup kirke	1150-1350	G130	PB	F	23-26	negative	not determined	control	successful	yes	0.01	..	3996014	57.09	0.07	5.09	1511	182614	1682	102997	54690	0.0168	0.0098	0.0065	0.0196	0.0117	0.0082	0.7071		0	2	No	-
Tirup, Denmark	HOM 97	Tirup kirke	1150-1350	G470	PB	M	40-55	negative	absent	control	successful		..	..	705946	50.24	0.01	1.06	356	15691	1681	18161	10041	0.0181	0.0107	0.0062	0.0198	0.0123	0.0078	0.2658		9	0	NA	-
Tirup, Denmark	HOM 97	Tirup kirke	1150-1350	G206	PB	M	24-26	negative	not determined	control	successful		..	0	335695	59.4	0.01	0.36	107	7939	825	9517	5104	0.0143	0.0097	0.0073	0.0167	0.0117	0.0091	0.1364		9	0	NA	-
Tirup, Denmark	HOM 97	Tirup kirke	1150-1350	G516	PB	F	28-40	negative	absent	control	successful		..	..	523934	60.47	0.01	0.76	227	24601	207	14806	7883	0.0146	0.01	0.0067	0.0195	0.0116	0.0081	0.3209		2	0	NA	-
Tirup, Denmark	HOM 97	Tirup kirke	1150-1350	G456	PB	M	26-36	negative	not determined	control	successful	yes	..	0	2323768	56.54	0.04	3.74	1139	55545	5550	61579	32563	0.0136	0.0077	0.0054	0.0158	0.0101	0.0073	0.565		4	0	NA	-
Tirup, Denmark	HOM 97	Tirup kirke	1150-1350	G232	PB	M	21-23	negative	absent	control	successful	yes	..	-0.005876	6069492	67.27	0.13	13.81	3550	143305	15032	168574	87838	0.0831	0.0086	0.0063	0.0813	0.0086	0.0063	0.6402		0	0	NA	-
Tirup, Denmark	HOM 97	Tirup kirke	1150-1350	G232	T			negative																						0.3897		6	0	NA	-
Tirup, Denmark	HOM 97	Tirup kirke	1150-1350	G350	PB	F	19-21	negative	absent	control	successful	yes	..	..	4489547	58.35	0.08	13.81	3659	204122	1568	115220	60660	0.0656	0.0081	0.0064	0.0683	0.008	0.0064	0.7077		1	0	NA	-
Tirup, Denmark	HOM 97	Tirup kirke	1150-1350	G350	T			negative																						0.4495		0	2	No	-
Tirup, Denmark	HOM 97	Tirup kirke	1150-1350	G292	T	F	22-24	negative	not determined	control	successful	yes	..	..	867534	65.21	0.02	9.22	2176	40805	299	24597	12590	0.0667	0.0068	0.0057	0.066	0.0069	0.0058	0.1336		4	0	NA	-
Horsens, Denmark	HOM 1272	Horsens Klosterkirke	1600-1800	X2060	PB	F	40-60	negative	absent	control	successful	yes	..	..	1115370	54.95	0.02	2.41	736	51631	481	27616	14486	0.1344	0.0157	0.0109	0.1323	0.0156	0.011	0.128		0	0	NA	-
Horsens, Denmark	HOM 1272	Horsens Klosterkirke	1600-1800	X2175	PB	M	35-55	negative	absent	control	successful		..	..	118181	63.07	0	0.12	35	2780	276	3318	1765	0.0462	0.0093	0.0074	0.0459	0.0098	0.0079	0.0344		0	0	NA	-
Horsens, Denmark	HOM 1272	Horsens Klosterkirke	1600-1800	X2176	PB	M	21-25	negative	absent	control	successful		0.01	..	222589	67.51	0	5.59	1116	5633	553	6750	3450	0.0458	0.0094	0.0077	0.0441	0.0093	0.0079	0.0337		15	0	NA	-
Horsens, Denmark	HOM 1272	Horsens Klosterkirke	1600-1800	X2176	T			negative																						0.011		0	0	NA	-
Horsens, Denmark	HOM 1272	Horsens Klosterkirke	1600-1800	X2203	PB	F	40-50	negative	absent	control	successful		..	..	160633	60.11	0	0.29	85	7084	66	4699	2471	0.0565	0.01	0.0078	0.0521	0.0108	0.0066	0.0817		13	1	No	-
Horsens, Denmark	HOM 1272	Horsens Klosterkirke	1600-1800	X2216	PB	-	30-38	negative	absent	control	successful		..	..	2706		0	0	0	108	2	59	31	0.0434	0.015	0.0162	0.0403	0.0139	0.0074	0.0137		7	0	NA	-
Horsens, Denmark	HOM 1272	Horsens Klosterkirke	1600-1800	X2256	PB	M	45-60	negative	absent	control	successful		..	..	87953	59.28	0	0.16	40	2079	224	2476	1324	0.057	0.0096	0.0063	0.0552	0.0093	0.0064	0.0239		19	0	NA	-
Horsens, Denmark	HOM 1272	Horsens Klosterkirke	1600-1800	X2291	PB	M	28-38	negative	absent	control	successful		..	..	26372	63.73	0	0.03	8	584	66	770	443	0.061	0.011	0.0072	0.0657	0.0089	0.0069	0.2194		7	0	NA	-
Horsens, Denmark	HOM 1272	Horsens Klosterkirke	1600-1800	X2315	PB	M	35-50	negative	absent	control	successful		..	..	107135	62.19	0	0.21	53	2558	257	3194	1701	0.0462	0.01	0.0071	0.045	0.0095	0.0076	0.0289		10	0	NA	-
Horsens, Denmark	HOM 1272	Horsens Klosterkirke	1600-1800	X2391	PB	M	37-45	negative	absent	control	successful		..	0	416290	62.34	0.01	0.84	225	9513	966	12221	6504	0.0609	0.0094	0.0062	0.0581	0.0088	0.0065	0.3506		0	1	No	-
Horsens, Denmark	HOM 1272	Horsens Klosterkirke	1600-1800	X2397	PB	M	30-40	negative	absent	control	successful		..	..	522839	65.5	0.01	1.1	280	12224	1346	16440	8907	0.0585	0.0092	0.0069	0.0564	0.0088	0.0067	0.3515		0	0	NA	-
Horsens, Denmark	HOM 1272	Horsens Klosterkirke	1600-1800	X2489	PB	F	35-42	negative	absent	control	successful	yes	..	..	1024141	65.32	0.02	1.38	372	45788	394	30311	16302	0.0562	0.0076	0.0054	0.0583	0.0083	0.0054	0.4669		3	0	NA	-
Horsens, Denmark	HOM 1272	Horsens Klosterkirke	1600-1800	X2594	PB	F	25-30	negative	absent	control	successful	yes	0.01	..	3977444	70.26	0.09	5.26	1284	181372	1397	118310	62520	0.0535	0.0063	0.0047	0.0517	0.0063	0.0046	0.7523		2	0	NA	-
Horsens, Denmark	HOM 1272	Horsens Klosterkirke	1600-1800	X2605	PB	F	26-32	negative	absent	control	successful	yes	0.01	..	7475535	79.84	0.19	21.38	4521	361557	2433	233017	119179	0.0467	0.0054	0.0041	0.0456	0.0054	0.0042	0.7979		7	0	NA	-
Horsens, Denmark	HOM 1272	Horsens Klosterkirke	1600-1800	X2605	T			negative																						0.3657		8	2	No	-
Horsens, Denmark	HOM 1272	Horsens Klosterkirke	1600-1800	X2628	PB	M	28-35	negative	absent	control	successful	yes	..	0	1377899	67.62	0.03	4.06	1067	31693	3413	41891	22230	0.0616	0.0084	0.0058	0.0603	0.0081	0.0059	0.5029		0	0	NA	-
Horsens, Denmark	HOM 1272	Horsens Klosterkirke	1600-1800	X2763	PB	M	45-60	negative	absent	control	successful		..	0	246252	61.35	0	0.26	72	5851	655	7053	3786	0.0851	0.0125	0.0068	0.0833	0.0116	0.0074	0.0813		10	0	NA	-
Horsens, Denmark	HOM 1272	Horsens Klosterkirke	1600-1800	X2768	PB	F	23-28	negative	absent	control	successful		..	..	406687	63.86	0.01	0.79	201	18541	195	11923	6421	0.0697	0.01	0.0076	0.0674	0.0101	0.0076	0.086		17	0	NA	-
Horsens, Denmark	HOM 1272	Horsens Klosterkirke	1600-1800	X2793	PB	F	35-65	negative	absent	control	successful	yes	0.01	..	4452959	63.62	0.09	7.69	2033	193256	1754	119351	63640	0.0756	0.0088	0.0058	0.073	0.0089	0.0058	0.7067		0	1	No	-
Horsens, Denmark	HOM 1272	Horsens Klosterkirke	1600-1800	X2795	PB	F	40-60	negative	absent	control	successful	yes	..	..	1071513	70.22	0.02	1.81	436	47234	406	33331	17762	0.0627	0.0075	0.0053	0.0613	0.0078	0.0052	0.1629		11	0	NA	-
Horsens, Denmark	HOM 1272	Horsens Klosterkirke	1600-1800	X2825	PB	M	45-70	negative	absent	control	successful		..	0	320659	57.44	0.01	0.43	132	7403	736	8588	4605	0.1071	0.0142	0.0092	0.103	0.0144	0.009	0.064		28	0	NA	-
Horsens, Denmark	HOM 1272	Horsens Klosterkirke	1600-1800	X2868	PB	F	35-50	negative	absent	control	successful	yes	..	..	1068844	57.99	0.02	1.14	312	47725	418	27845	14596	0.1029	0.0098	0.0059	0.0995	0.0097	0.0058	0.2606		6	0	NA	-
Horsens, Denmark	HOM 1272	Horsens Klosterkirke	1600-1800	X2905	PB	M	25-32	negative	absent	control	successful	yes	..	..	818760	65.82	0.02	1.81	446	18927	2018	24812	13215	0.0996	0.0106	0.0076	0.0991	0.0105	0.0082	0.2104		6	0	NA	-
Horsens, Denmark	HOM 1272	Horsens Klosterkirke	1600-1800	X2914	PB	F	35-43	negative	absent	control	successful		..	..	151049	65.11	0	0.25	69	6798	53	4446	2329	0.1051	0.0094	0.0075	0.1011	0.011	0.0074	0.049		14	0	NA	-
Horsens, Denmark	HOM 1272	Horsens Klosterkirke	1600-1800	X3001	PB	F	27-37	negative	absent	control	successful	yes	..	..	1413702	62.96	0.03	4.06	1091	62269	543	39452	20845	0.0992	0.0107	0.008	0.0997	0.0112	0.0078	0.4221		2	1	No	-
Horsens, Denmark	HOM 1272	Horsens Klosterkirke	1600-1800	X3097	PB	F	32-40	negative	absent	control	successful		..	..	273963	63.91	0.01	0.39	99	11971	113	8066	4189	0.0995	0.0124	0.0095	0.0935	0.0132	0.0103	0.0673		14	0	NA	-
Horsens, Denmark	HOM 1272	Horsens Klosterkirke	1600-1800	A2819	PB	F	27-32	negative	absent	control	successful	yes	0.01	..	3722712	70.42	0.08	9.91	2494	164315	1313	109756	58563	0.0929	0.0103	0.0084	0.0914	0.0104	0.0087	0.7713		0	0	NA	-
Horsens, Denmark	HOM 1272	Horsens Klosterkirke	1600-1800	X2468	T	F	60-80	negative	absent	control	-		0.01	..	852649	66.51	0.02	3.97	1097	42467	284	23876	11785	0.0693	0.0063	0.0045	0.0678	0.006	0.0045	0.1511	kinship	6	0	NA	-
Horsens, Denmark	HOM 1272	Horsens Klosterkirke	1600-1800	X2146	PB	M	60-75	negative	absent	control	successful	yes	0	0	2145604	54.88	0.04	5.77	1797	49688	5143	54480	28845	0.1319	0.0162	0.0111	0.1276	0.016	0.0106	0.3695		14	2	No	-
Horsens, Denmark	HOM 1272	Horsens Klosterkirke	1600-1800	X2146	T			negative																						0.0403		0	0	NA	-
Horsens, Denmark	HOM 1272	Horsens Klosterkirke	1600-1800	X2452	PB	M	40-45	negative	absent	control	successful	yes	..	-0.033505	4673525	67.96	0.1	6.31	1777	112006	11872	137792	72360	0.0753	0.0081	0.0063	0.0745	0.008	0.0065	0.2575		9	1	No	-
Horsens, Denmark	HOM 1272	Horsens Klosterkirke	1600-1800	X2452	T			negative																						0.4457		2	0	NA	-
Horsens, Denmark	HOM 1272	Horsens Klosterkirke	1600-1800	X2351	PB	F	45-60	negative	absent	control	successful	yes	..	..	1811366	81.84	0.05	5.02	1037	85871	611	63247	32682	0.051	0.0071	0.0053	0.0503	0.007	0.0053	0.0733		17	0	NA	-
Horsens, Denmark	HOM 1272	Horsens Klosterkirke	1600-1800	X2351	T			negative																						0.2376		0	0	NA	-
Horsens, Denmark	HOM 1272	Horsens Klosterkirke	1600-1800	X2915	PB	M	44-54	negative	absent	control	successful	yes	0.01	0	3565451	67.03	0.08	11.9	3265	84707	8806	103343	53759	0.0687	0.0075	0.0055	0.0677	0.0075	0.0055	0.2588		7	0	NA	-
Horsens, Denmark	HOM 1272	Horsens Klosterkirke	1600-1800	X2915	T			negative																						0.4627		19	0	NA	-
Horsens, Denmark	HOM 1272	Horsens Klosterkirke	1600-1800	X2906	T	F	30-60	negative	not determined	control	successful	yes	0.01	..	3032899	70.34	0.07	6.9	1656	141863	1129	90441	46799	0.0448	0.0059	0.0046	0.0441	0.0059	0.0046	0.7247		2	0	NA	-
Horsens, Denmark	HOM 1272	Horsens Klosterkirke	1600-1800	X2014	PB	F	45-60	negative	absent	control	successful	yes	0.01	..	2616507	69	0.06	7.52	1702	116147	1054	76237	40057	0.055	0.006	0.0048	0.0538	0.0058	0.0048	0.3965		4	0	NA	-
Horsens, Denmark	HOM 1272	Horsens Klosterkirke	1600-1800	X2014	T			negative																						0.5367		4	0	NA	-
Horsens, Denmark	HOM 1272	Horsens Klosterkirke	1600-1800	X2867	PB	M	40-55	negative	absent	control	successful		..	..	233124	51.47	0	1.34	349	5401	538	5448	2855	0.0659	0.0107	0.0082	0.066	0.0106	0.0083	0.0394		0	0	NA	-
Horsens, Denmark	HOM 1272	Horsens Klosterkirke	1600-1800	X2867	T			negative																						0.0144		10	0	NA	-
Horsens, Denmark	HOM 1272	Horsens Klosterkirke	1600-1800	X2060	PB	F	40-60	negative	absent	control	successful	yes	0.02	..	1115370	54.95	0.02	2.41	736	51631	481	27616	14486	0.1344	0.0157	0.0109	0.1323	0.0156	0.011	0.0764		38	0	NA	-
Horsens, Denmark	HOM 1272	Horsens Klosterkirke	1600-1800	X2060	T			negative																						0.128		0	0	NA	-
Horsens, Denmark	HOM 1272	Horsens Klosterkirke	1600-1800	X2830	PB	F	47-57	negative	absent	control	successful	yes	0.01	..	4751209	58.2	0.09	10.52	3110	217357	2033	118064	61618	0.1224	0.0128	0.0089	0.1216	0.0131	0.0091	0.6578		4	0	NA	-
Horsens, Denmark	HOM 1272	Horsens Klosterkirke	1600-1800	X2830	T			negative																						0.2002		0	2	No	-
Horsens, Denmark	HOM 1272	Horsens Klosterkirke	1600-1800	X2220	PB	M	40-55	negative	absent	control	successful	yes	0.01	-0.005723	4315179	53.21	0.07	9.2	2927	103829	10689	102289	52995	0.1442	0.0142	0.0099	0.1437	0.0146	0.0103	0.7051		7	1	No	-
Horsens, Denmark	HOM 1272	Horsens Klosterkirke	1600-1800	X2339	PB	F	23-33	negative	absent	control	successful	yes	0.01	..	4777176	61.48	0.09	14.1	3692	221233	1850	126161	66111	0.0719	0.0077	0.0063	0.0708	0.0081	0.0066	0.6594		0	0	NA	-
Horsens, Denmark	HOM 1272	Horsens Klosterkirke	1600-1800	X2339	T			negative																						0.0154		16	1	No	-
Horsens, Denmark	HOM 1272	Horsens Klosterkirke	1600-1800	X2545	PB	F	24-35	negative	not determined	control	successful	yes	0.01	..	4987325	63.23	0.1	11.23	2974	229855	1880	133617	69905	0.0925	0.0082	0.0066	0.0924	0.0083	0.0067	0.5757		14	0	NA	-
Horsens, Denmark	HOM 1272	Horsens Klosterkirke	1600-1800	X2545	T			negative																						0.0621		0	0	NA	-
Horsens, Denmark	HOM 1272	Horsens Klosterkirke	1600-1800	X3018	PB	M	25-29	negative	absent	control	successful	yes	0.01	0	969906	73.93	0.02	6.46	1435	23668	2569	30880	15802	0.0966	0.0108	0.0084	0.0949	0.0107	0.0083	0.1196		23	0	NA	-
Horsens, Denmark	HOM 1272	Horsens Klosterkirke	1600-1800	X3018	T			negative																						0.0597		0	0	NA	-
Horsens, Denmark	HOM 1272	Horsens Klosterkirke	1600-1800	X2883	T	M	28-35	negative	absent	control	successful	yes	0.01	-0.008979	1895242	96.07	0.06	13.97	2657	48590	5183	74894	37637	0.0206	0.0031	0.003	0.0207	0.0031	0.0031	0.418		0	1	No	-
Horsens, Denmark	HOM 1272	Horsens Klosterkirke	1600-1800	X2598	PB	F	30-34	negative	absent	control	successful	yes	0.01	..	2658768	55.82	0.05	7.16	2164	128330	827	62861	31491	0.1253	0.013	0.0104	0.1227	0.013	0.0104	0.4016		15	1	No	-
Horsens, Denmark	HOM 1272	Horsens Klosterkirke	1600-1800	X2598	T			negative																						0.091		0	0	NA	-
Horsens, Denmark	HOM 1272	Horsens Klosterkirke	1600-1800	X2654	PB	F	21-25	negative	absent	control	successful		..	..	440926	62.57	0.01	13.48	3314	20401	194	12421	6321	0.0692	0.01	0.009	0.0718	0.0103	0.0087	0.0452		5	0	NA	-
Horsens, Denmark	HOM 1272	Horsens Klosterkirke	1600-1800	X2654	T			negative																						0.0557		0	0	NA	-
Horsens, Denmark	HOM 1272	Horsens Klosterkirke	1600-1800	X2392	PB	M	25-32	negative	absent	control	successful	yes	0.01	-0.008042	3985435	66.82	0.09	10.09	2608	96261	10043	116549	61210	0.0746	0.0087	0.0069	0.0796	0.0087	0.007	0.4722		0	0	NA	-
Horsens, Denmark	HOM 1272	Horsens Klosterkirke	1600-1800	X2392	T			negative																						0.0261		0	0	NA	-
Horsens, Denmark	HOM 1272	Horsens Klosterkirke	1600-1800	X2683	foot	F	32-44	negative	absent	control	successful	yes	..	..	3330816	78.73	0.08	6.33	1376	151267	1192	107745	56083	0.048	0.0049	0.004	0.0469	0.0047	0.0039	0.7191		6	0	NA	-
Horsens, Denmark	HOM 1272	Horsens Klosterkirke	1600-1800	X3061	sternum	F	0-0	negative	not determined	control	successful		..	..	654938	73.73	0.02	1.95	382	30681	222	21194	11019	0.033	0.0042	0.004	0.0329	0.0044	0.0039	0.2567		5	0	NA	-
Horsens, Denmark	HOM 1272	Horsens Klosterkirke	1600-1800	X2463	foot	M	40-60	negative	absent	control	successful	yes	0.01	-0.018296	2142485	76.97	0.05	6.8	1490	51579	5585	69780	36444	0.0453	0.0059	0.0044	0.0442	0.0058	0.0043	0.1931		10	0	NA	-
Horsens, Denmark	HOM 1272	Horsens Klosterkirke	1600-1800	X2884	foot	M	39-53	negative	absent	control	successful		..	0	269963	73.15	0.01	1.26	303	6236	636	8799	4660	0.0441	0.0065	0.0052	0.0432	0.0062	0.0056	0.0808		31	0	NA	-
Horsens, Denmark	HOM 1272	Horsens Klosterkirke	1600-1800	X2593	foot	F	55-70	negative	absent	control	successful	yes	0.01	..	1420356	78.44	0.04	7.08	1621	64446	583	47202	24785	0.0511	0.0053	0.0042	0.0507	0.0053	0.0043	0.385		2	0	NA	-
Horsens, Denmark	HOM 1272	Horsens Klosterkirke	1600-1800	X2904	hand	F	45-55	negative	not determined	control	successful		..	..	390073	77.69	0.01	0.38	79	18143	141	13735	7219	0.0456	0.0054	0.0047	0.0436	0.0056	0.0047	0.1101		0	0	NA	-
Horsens, Denmark	HOM 1272	Horsens Klosterkirke	1600-1800	X2429	foot	F	26-33	negative	absent	control	successful	yes	..	..	3447646	86.64	0.1	6.41	1317	162435	1267	129398	68458	0.0319	0.0036	0.0034	0.0318	0.0036	0.0036	0.4998		7	0	NA	-
Aachen, Germany	-	Gut Melaten Cemetery	1230-1550	grave 87	PB	F	>21	negative	unspecific	uncertain			..	..	1730814	66.9	0.04	3.4	829	77639	676	50415	26858	0.0873	0.011	0.0072	0.0854	0.0109	0.0072	0.4804		0	0	NA	-
Aachen, Germany	-	Gut Melaten Cemetery	1230-1550	grave 87	T			negative																						0.0359		0	0	NA	-
Aachen, Germany	-	Gut Melaten Cemetery	1230-1550	grave 17	PB	F	2022-07-14	negative	not determined	uncertain			..	..	5956137	70.43	0.14	21.08	5086	271872	1930	172576	90189	0.0584	0.0089	0.007	0.057	0.0089	0.0071	0.6527		3	0	NA	-
Aachen, Germany	-	Gut Melaten Cemetery	1230-1550	grave 17	T			negative																						0.0039		0	0	NA	-
Aachen, Germany	-	Gut Melaten Cemetery	1230-1550	grave 10	PB	M	21-25	negative	present	case	successful	yes	..	0	1563280	68.29	0.03	4.64	1131	36439	3926	48130	25732	0.0734	0.0108	0.0082	0.0731	0.0104	0.0079	0.6659		0	0	NA	-
Aachen, Germany	-	Gut Melaten Cemetery	1230-1550	grave 10	T			negative																						0.0116		0	0	NA	-
Aachen, Germany	-	Gut Melaten Cemetery	1230-1550	grave 128	PB	M	21-25	negative	present	case	successful	yes	..	0	1209020	66.03	0.03	3.25	834	28923	3079	37012	19517	0.069	0.0103	0.0071	0.0681	0.0098	0.0073	0.4845		0	0	NA	-
Aachen, Germany	-	Gut Melaten Cemetery	1230-1550	grave 128	T			negative																						0.01		0	0	NA	-
Aachen, Germany	-	Gut Melaten Cemetery	1230-1550	grave 33	PB	F	41-50	negative	absent	uncertain			..	..	148893	57.33	0	0.22	59	6418	74	3810	1942	0.0619	0.0133	0.0083	0.0602	0.0133	0.0088	0.0409		10	1	No	-
Aachen, Germany	-	Gut Melaten Cemetery	1230-1550	grave 33	T			negative																						0.0234		0	0	NA	-
Aachen, Germany	-	Gut Melaten Cemetery	1230-1550	grave 46	PB	M	0-7	negative	not determined	uncertain			..	0	1395886	70.16	0.03	9.44	2199	32926	3414	44501	23705	0.0426	0.0074	0.006	0.0421	0.0075	0.0059	0.641		1	1	No	-
Aachen, Germany	-	Gut Melaten Cemetery	1230-1550	grave 46	T			negative																						0.0184		0	0	NA	-
Aachen, Germany	-	Gut Melaten Cemetery	1230-1550	grave 53	PB	F	>21	negative	not determined	uncertain			..	..	1013710	62.95	0.02	2.58	695	45293	388	28879	15233	0.1034	0.0123	0.0084	0.1021	0.0125	0.0084	0.4056		0	0	NA	-
Aachen, Germany	-	Gut Melaten Cemetery	1230-1550	grave 53	T			negative																						0.1874		0	0	NA	-
Aachen, Germany	-	Gut Melaten Cemetery	1230-1550	grave 77	PB	F	2022-07-14	negative	not determined	uncertain			..	..	1952537	70.18	0.04	4.92	1214	89997	751	59920	31358	0.0551	0.0082	0.0067	0.0544	0.0082	0.0065	0.6276		0	0	NA	-
Aachen, Germany	-	Gut Melaten Cemetery	1230-1550	grave 77	T			negative																						0.0036		0	0	NA	-
Aachen, Germany	-	Gut Melaten Cemetery	1230-1550	grave 5	PB	F	41-50	negative	absent	uncertain			..	0	867509	64.48	0.02	2.08	529	19689	2152	25834	13879	0.0975	0.012	0.0082	0.0929	0.0119	0.0076	0.6276		2	0	NA	-
Aachen, Germany	-	Gut Melaten Cemetery	1230-1550	grave 5	T			negative																						0.0036		0	0	NA	-
Aachen, Germany	-	Gut Melaten Cemetery	1230-1550	grave 97	T	F	25-30	negative	present	case	successful		..	..	173727	62.13	0	0.19	51	8388	61	4931	2576	0.0948	0.009	0.0057	0.0935	0.0103	0.0056	0.6803		3	1	Yes	-
Aachen, Germany	-	Gut Melaten Cemetery	1230-1550	grave 129	T	M	51-60	negative	present	case	successful		..	..	74163	58.34	0	0.31	90	1859	178	1864	905	0.081	0.0068	0.0037	0.0777	0.0076	0.0048	0.4469		0	0	NA	-
Aachen, Germany	-	Gut Melaten Cemetery	1230-1550	grave 95	T	F	41-50	negative	not determined	uncertain			..	..	133567	58.76	0	0.34	94	6463	50	3440	1746	0.1139	0.0075	0.0056	0.111	0.0085	0.0062	0.6672		0	0	NA	-
Aachen, Germany	-	Gut Melaten Cemetery	1230-1550	grave 108	T	M3	55-60	negative	absent	uncertain			..	..	4343	43.49	0	0.02	4	141	11	78	43	0.0664	0.0149	0.0105	0.0779	0.0178	0.0169	0.2396		0	0	NA	-
Aachen, Germany	-	Gut Melaten Cemetery	1230-1550	grave 101	T	F	51-70	negative	present	case			..	..	17811	50.04	0	0.04	12	811	11	398	205	0.182	0.1015	0.066	0.1808	0.0944	0.064	0.1807		0	0	NA	-
Aachen, Germany	-	Gut Melaten Cemetery	1230-1550	grave 69	T	F3	21-40	negative	not determined	uncertain			..	..	4170	59.92	0	0.01	1	137	20	126	68	0.0282	0.0145	0.0073	0.0321	0.0168	0.0149	0.3239		0	0	NA	-
Aachen, Germany	-	Gut Melaten Cemetery	1230-1550	grave 19	T	F	51-70	positive (C)	present	case	successful	yes	..	..	2981704	70.7	0.07	5.76	1375	146871	1169	88653	44765	0.0285	0.0056	0.0042	0.0277	0.0053	0.004	0.5271		552	345	Yes	208781
Aachen, Germany	-	Gut Melaten Cemetery	1230-1550	grave 92	T	F	35-40	positive	present	case	successful		..	0	551607	60.48	0.01	2.37	580	24682	216	14803	7643	0.0543	0.0085	0.0068	0.0533	0.0083	0.006	0.2285		12	7	Yes	-
Aachen, Germany	-	Gut Melaten Cemetery	1230-1550	grave 119	T	M	35-40	positive (C)	present	case	successful	yes	..	0	1042528	68.17	0.02	4.41	1079	26206	2738	31594	16286	0.0574	0.0087	0.0064	0.0575	0.0091	0.0061	0.3994		530	331	Yes	150890
Aachen, Germany	-	Gut Melaten Cemetery	1230-1550	grave 134	T	M	~55	negative	unspecific	uncertain			..	..	445318	61	0.01	1.38	365	10091	993	12076	6420	0.0663	0.0109	0.0074	0.066	0.0106	0.0075	0.1299		0	0	NA	-
Aachen, Germany	-	Gut Melaten Cemetery	1230-1550	grave 34	T	M	45-50	negative	unspecific	uncertain			..	..	486902	60.07	0.01	3.96	1034	12047	1185	13001	6682	0.0318	0.0091	0.0043	0.0308	0.0085	0.004	0.1587		0	0	NA	-
Aachen, Germany	-	Gut Melaten Cemetery	1230-1550	grave 14	T	F	41-60	negative	absent	uncertain			..	..	124809	58.23	0	0.56	147	5638	104	3262	1685	0.0391	0.0128	0.0084	0.0383	0.0111	0.008	0.0378		0	0	NA	-
Aachen, Germany	-	Gut Melaten Cemetery	1230-1551	grave 35	T	-	~15	positive (C)	present	case				..	307255	59.49	0.01	7.96	1995	13877	232	7645	3867	0.0361	0.0095	0.0075	0.034	0.0095	0.0075	0.0318		160	89	Yes	82797
Aachen, Germany	-	Gut Melaten Cemetery	1230-1550	grave 71	T	F	21-25	negative	present	case	successful		..	..	143092	63.07	0	1.63	397	6591	92	3890	1878	0.0338	0.0099	0.0074	0.0344	0.0094	0.0072	0.0508		0	0	NA	-
Aachen, Germany	-	Gut Melaten Cemetery	1230-1550	grave 127	T	F	55-60	negative	present	case	successful		..	..	164621	69.36	0	2.53	650	7924	97	4851	2474	0.0351	0.0089	0.0075	0.0326	0.0072	0.0075	0.0764		0	0	NA	-
Aachen, Germany	-	Gut Melaten Cemetery	1230-1550	grave 20	T	F	51-60	negative	unspecific	uncertain			..	..	93941	49.92	0	1.54	412	4064	96	2079	1019	0.0777	0.0135	0.0105	0.0778	0.0132	0.0098	0.0281		0	0	NA	-
Aachen, Germany	-	Gut Melaten Cemetery	1230-1550	grave 88	T	F	21-25	negative	absent	uncertain			..	..	259110	62.22	0.01	10.01	2387	12665	110	7061	3591	0.0788	0.0092	0.0072	0.0762	0.0079	0.0069	0.0779		0	0	NA	-
Aachen, Germany	-	Gut Melaten Cemetery	1230-1550	grave 24	T	M	~25	negative	absent	uncertain			..	..	147756	65.04	0	3.98	957	3891	355	4266	2177	0.0668	0.0089	0.0079	0.0675	0.0091	0.0068	0.0462		0	0	NA	-
Aachen, Germany	-	Gut Melaten Cemetery	1230-1550	grave 29	T	F	~25	negative	present	case	successful		..	..	260154	66.68	0.01	31.34	7786	12036	130	7124	3559	0.0952	0.0082	0.0068	0.0973	0.0088	0.0065	0.1032		0	0	NA	-
Aachen, Germany	-	Gut Melaten Cemetery	1230-1550	grave 116	T	M	21-25	negative	present	case	successful		..	..	158673	61.86	0	13.52	3222	3939	384	4398	2244	0.0793	0.0089	0.0068	0.0811	0.0088	0.007	0.0665		0	0	NA	-
Aachen, Germany	-	Gut Melaten Cemetery	1230-1550	grave 110	T	M	21-40	negative	not determined	uncertain			..	..	51996	60.4	0	0.64	161	1402	133	1392	736	0.1031	0.0116	0.009	0.0946	0.0124	0.0092	0.0326		0	0	NA	-
Aachen, Germany	-	Gut Melaten Cemetery	1230-1550	grave 50	T	M	45-50	negative	present	case	successful		..	..	169382	71.21	0	1.49	359	4368	427	5297	2684	0.0533	0.0082	0.0056	0.0534	0.0084	0.007	0.0954		0	0	NA	-
Aachen, Germany	-	Gut Melaten Cemetery	1230-1550	grave 65	T	F	25-30	negative	unspecific	uncertain			..	..	3813748	65.15	0.08	9.62	2426	175710	1369	103945	52944	0.1117	0.0081	0.0071	0.1112	0.0077	0.0068	0.2468		0	1	No	-
Aachen, Germany	-	Gut Melaten Cemetery	1230-1550	grave 23	T	F	61-65	negative	not determined	uncertain			..	..	2784456	72.12	0.06	7.57	2009	138977	965	83388	41785	0.0734	0.0049	0.0037	0.0716	0.0048	0.0036	0.404		0	0	NA	-
Aachen, Germany	-	Gut Melaten Cemetery	1230-1550	grave 43	T	M	41-50	positive (C)	present	case			..	..	55726	55.47	0	0.44	99	1714	132	1385	704	0.0807	0.0156	0.0128	0.0824	0.0135	0.0101	0.0174		1508	43724	Yes	490425
Aachen, Germany	-	Gut Melaten Cemetery	1230-1550	grave 18	T	M	61-70	negative	present	case	successful		..	..	521821	59.73	0.01	1.16	318	12509	1213	13554	6879	0.0711	0.0089	0.0073	0.0686	0.0092	0.0071	0.0949		0	0	NA	-
Aachen, Germany	-	Gut Melaten Cemetery	1230-1550	grave 52	T	M	55-60	negative	unspecific	uncertain			..	0	442111	68.4	0.01	3.51	951	11532	1172	13266	6661	0.0784	0.0074	0.0056	0.078	0.0071	0.0057	0.093		0	0	NA	-
Aachen, Germany	-	Gut Melaten Cemetery	1230-1550	grave 81	T	F	61-70	negative	present	case	successful	yes	..	..	3608360	58.72	0.07	10.51	2867	161582	1542	90895	46986	0.0928	0.0081	0.0068	0.0925	0.0079	0.0067	0.4974		0	1	No	-
Aachen, Germany	-	Gut Melaten Cemetery	1230-1550	grave 96	T	F	21-25	positive (C)	present	case	successful	yes	..	..	1210344	58.71	0.02	14.04	3819	58697	504	30560	15338	0.0943	0.0086	0.0065	0.094	0.008	0.0064	0.2168		102	53	Yes	42877
Aachen, Germany	-	Gut Melaten Cemetery	1230-1550	grave 3	T	F	41-50	negative	present	case	successful		..	..	543005	65.32	0.01	1.9	521	26527	236	15528	7828	0.0995	0.0086	0.0059	0.0984	0.0085	0.006	0.1371		0	0	NA	-
Aachen, Germany	-	Gut Melaten Cemetery	1230-1550	grave 2	T	M	51-60	negative	absent	uncertain			..	..	6865	58.74	0	0.33	94	167	12	158	81	0.0552	0.0119	0.0025	0.0448	0.0137	0.0064	0.0364		0	0	NA	-
Aachen, Germany	-	Gut Melaten Cemetery	1230-1550	grave 66	T	M	55-60	positive	present	case	successful		..	..	14622	56.01	0	0.13	37	370	45	345	196	0.1027	0.0127	0.0093	0.1046	0.0088	0.0143	0.0511		1	1	Yes	-
Aachen, Germany	-	Gut Melaten Cemetery	1230-1550	grave 45	T	M	61-65	negative	present	case	successful		..	..	53941	69.43	0	0.14	38	1406	129	1596	817	0.0721	0.0074	0.0044	0.0737	0.0069	0.0047	0.318		0	0	NA	-
Aachen, Germany	-	Gut Melaten Cemetery	1230-1550	grave 25	T	M3	31-40	negative	unspecific	uncertain			..	..	7526	66.11	0	0.05	13	224	22	209	101	0.0903	0.0147	0.0017	0.0848	0.0058	0.0073	0.0751		0	0	NA	-
Aachen, Germany	-	Gut Melaten Cemetery	1230-1550	grave 125	T	M	21-25	negative	present	case	successful		..	..	28649	53.49	0	0.23	59	701	51	703	350	0.0921	0.006	0.0047	0.0875	0.007	0.006	0.1245		0	0	NA	-
Aachen, Germany	-	Gut Melaten Cemetery	1230-1550	grave 91	PB	F	55-60	positive (C)	present	case	successful	yes	..	..	747886	67.8	0.02	2.31	568	34380	316	22744	11851	0.0893	0.0123	0.0099	0.0873	0.0129	0.0099	0.2423		154	210	Yes	144869
Aachen, Germany	-	Gut Melaten Cemetery	1230-1550	grave 91	T			positive					..	..																0.0128		0	0	NA	-
Aachen, Germany	-	Gut Melaten Cemetery	1230-1550	grave 94	T	M	41-60	negative	present	case	successful		0.01	..	416049	69.8	0.01	4.97	1225	10292	1095	12835	6554	0.0382	0.0068	0.0054	0.037	0.0071	0.0056	0.1087		12	2	Yes	-
Aachen, Germany	-	Gut Melaten Cemetery	1230-1550	grave 1	PB	-	>21	negative	unspecific	uncertain			..	..	160590	53.05	0	0.36	100	6622	97	3713	1940	0.0764	0.0177	0.0138	0.0749	0.0181	0.0137	0.0617		0	0	NA	-
Aachen, Germany	-	Gut Melaten Cemetery	1230-1550	grave 117	PB	M	21-40	positive (C)	present	case	successful	yes	0.01	0	2921385	64.48	0.06	7.32	2051	70479	7262	82813	42769	0.1	0.0122	0.0092	0.0978	0.0121	0.0092	0.6043		223	339	Yes	70249
Aachen, Germany	-	Gut Melaten Cemetery	1230-1550	grave 137	T	F	~65	negative	unspecific	uncertain			0.01	..	992250	82.19	0.03	4.89	1139	48098	348	35375	18277	0.0486	0.0064	0.0051	0.0484	0.0066	0.0047	0.2424		7	2	No	-
Aachen, Germany	-	Gut Melaten Cemetery	1230-1550	grave 26	PB	F	~30	negative	present	case	successful	yes	..	..	1251626	64.72	0.03	2.77	744	57277	620	35710	18725	0.11	0.0152	0.011	0.1048	0.0154	0.0108	0.4102		0	0	NA	-
Aachen, Germany	-	Gut Melaten Cemetery	1230-1550	grave 27	T	F	>21	negative	unspecific	uncertain			..	..	466357	66.43	0.01	1.25	315	21531	188	13675	7134	0.0477	0.0081	0.0056	0.0469	0.0091	0.0052	0.119		0	0	NA	-
Aachen, Germany	-	Gut Melaten Cemetery	1230-1550	grave 4	T	M	31-40	negative	unspecific	uncertain			..	..	331732	64	0.01	0.59	161	8107	827	9587	5036	0.1077	0.0122	0.009	0.1032	0.0126	0.0085	0.4644		1	0	NA	-
Aachen, Germany	-	Gut Melaten Cemetery	1230-1550	grave 49	T	M	21-25	negative	unspecific	uncertain			..	..	2095	91.62	0	0.01	2	43	2	90	47	0.0426	0.0034	0.0031	0.017	0.006	0.0027	0.4287		0	0	NA	-
Aachen, Germany	-	Gut Melaten Cemetery	1230-1550	grave 67	T	-	>21	positive (C)	present	case					80960	39.86	0	2.03	525	2726	89	1168	573	0.0268	0.0227	0.0172	0.0275	0.0229	0.0175	0.0099		68	66	Yes	1
Aachen, Germany	-	Gut Melaten Cemetery	1230-1550	grave 79	PB	M	21-40	positive (C)	present	case			..	0	1650062	55.09	0.03	2.07	562	36662	3849	42954	23317	0.0592	0.0122	0.0065	0.0583	0.0122	0.0065	0.2119		30	30	Yes	40696
Aachen, Germany	-	Gut Melaten Cemetery	1230-1550	grave 104	T	F3	35-40	positive	absent	case			..	..	1		0	0	0			0	0	0	0	0	0	0	0	0.1111		0	0	NA	-
Ribe, Denmark	ASR 1015	Ribe Gråbrødrekloster	1250-1536	G13	PB	M	10-12	negative	absent	control	successful	yes	..	-0.015924	3427327	57.01	0.06	8.76	2616	82981	8650	89592	46688	0.017	0.0105	0.007	0.0197	0.0124	0.009	0.8252		1	0	NA	-
Ribe, Denmark	ASR 1015	Ribe Gråbrødrekloster	1250-1536	G120	PB	M	11-13	negative	not determined	control	-		..	0	1920049	51.84	0.03	3.89	1272	85953	762	49724	27353	0.0765	0.0113	0.0075	0.0778	0.0112	0.0078	0.8082	kinship	0	0	NA	-
Ribe, Denmark	ASR 1015	Ribe Gråbrødrekloster	1250-1536	G120	T			negative																						0.0197		0	0	NA	-
Ribe, Denmark	ASR 1015	Ribe Gråbrødrekloster	1250-1536	G392	PB	F	1.5-2.5	negative	not determined	control	successful	yes	..	..	4661025	61.78	0.09	114.98	23232	218510	1768	126621	66825	0.0185	0.0069	0.0057	0.0213	0.0087	0.0073	0.0466		0	1	No	-
Ribe, Denmark	ASR 1015	Ribe Gråbrødrekloster	1250-1536	G392	T			negative																						0.8839		0	0	NA	-
Ribe, Denmark	ASR 1015	Ribe Gråbrødrekloster	1250-1536	G203	PB	F	6-7.5	negative	not determined	control	successful	yes	..	..	2693429	57.64	0.05	5.39	1728	129756	868	70567	36725	0.015	0.008	0.0062	0.0179	0.0101	0.0079	0.8096		1	0	NA	-
Ribe, Denmark	ASR 1015	Ribe Gråbrødrekloster	1250-1536	G200	PB	M	10-12	negative	not determined	control	successful		..	..	26340	61.69	0	0.56	121	654	77	803	424	0.0489	0.0128	0.0123	0.044	0.0125	0.0106	0.7829		0	0	NA	-
Ribe, Denmark	ASR 1015	Ribe Gråbrødrekloster	1250-1536	G200	T			negative																						0.0104		0	0	NA	-
Ribe, Denmark	ASR 1015	Ribe Gråbrødrekloster	1250-1536	G125	PB	M	10-13	negative	not determined	control	successful	yes	..	0	2392832	61.86	0.05	6.64	1950	59580	6180	67591	35075	0.016	0.0089	0.007	0.0182	0.0109	0.0087	0.7329		1	0	NA	-
Ribe, Denmark	ASR 1015	Ribe Gråbrødrekloster	1250-1536	G125	T			negative																						0.004		0	0	NA	-
Ribe, Denmark	ASR 1015	Ribe Gråbrødrekloster	1250-1536	G613	PB	M	5-7	negative	not determined	control	successful	yes	..	0	3089859	57.8	0.06	8.49	2535	74470	7741	82601	43600	0.015	0.008	0.0062	0.0178	0.0097	0.0078	0.742		1	1	No	-
Ribe, Denmark	ASR 1015	Ribe Gråbrødrekloster	1250-1536	G613	T			negative																						0.0055		0	0	NA	-
Ribe, Denmark	ASR 1015	Ribe Gråbrødrekloster	1250-1536	G110	PB	M	5-6.5	negative	absent	control	successful	yes	..	0	1824303	63.54	0.04	5.41	1458	44454	4625	53256	28051	0.0153	0.0081	0.0065	0.0177	0.0101	0.0081	0.6755		0	1	No	-
Ribe, Denmark	ASR 1015	Ribe Gråbrødrekloster	1250-1536	G110	T			negative																						0.0079		0	0	NA	-
Ribe, Denmark	ASR 13/ASR 2391	Ribe Domkirke	900-1738	G1149	PB	F	10.5-12.5	negative	not determined	control	successful	yes	..	..	2685583	72.7	0.06	91.14	19007	130506	997	82756	42923	0.0714	0.0083	0.0075	0.0711	0.0086	0.0077	0.6568		0	0	NA	-
Ribe, Denmark	ASR 13/ASR 2391	Ribe Domkirke	900-1738	G1149	T			negative																						0.0074		0	0	NA	-
Ribe, Denmark	ASR 1015	Ribe Gråbrødrekloster	1250-1536	G27	PB	M	11-13	negative	not determined	control	successful		..	0	270326	52.97	0	1.58	435	7416	621	6485	3366	0.099	0.0107	0.0073	0.0949	0.0096	0.0073	0.8086		0	0	NA	-
Ribe, Denmark	ASR 1015	Ribe Gråbrødrekloster	1284-1393 cal AD	G27	T			negative																						0.0086		0	0	NA	-
Ribe, Denmark	ASR 1015	Ribe Gråbrødrekloster	1250-1536	G887	PB	F	14-16	negative	not determined	control	successful		..	..	153982	68.65	0	1.21	267	5792	232	4515	2348	0.0518	0.0079	0.0066	0.0489	0.0089	0.0065	0.8102		0	0	NA	-
Ribe, Denmark	ASR 1015	Ribe Gråbrødrekloster	1250-1536	G887	T			negative																						0.0172		0	0	NA	-
Ribe, Denmark	ASR 13/ASR 2391	Ribe Domkirke	900-1738	K1086	PB	F	9-10	negative	not determined	control	successful		..	..	244048	85.62	0.01	11.71	2233	11705	75	9204	4787	0.0467	0.0064	0.0064	0.0424	0.0067	0.0052	0.8192		0	0	NA	-
Ribe, Denmark	ASR 13/ASR 2391	Ribe Domkirke	900-1738	K1086	T			negative																						0.0144		0	0	NA	-
Ribe, Denmark	ASR 13/ASR 2391	Ribe Domkirke	900-1738	K1092	PB	M	14-15.5	negative	not determined	control	successful		..	..	231179	75.19	0.01	4.51	894	8436	362	7774	4022	0.0655	0.0089	0.0067	0.0645	0.0078	0.0068	0.6887		0	0	NA	-
Ribe, Denmark	ASR 13/ASR 2391	Ribe Domkirke	900-1738	K1092	T			negative																						0.1067		0	0	NA	-
Ribe, Denmark	ASR 13/ASR 2391	Ribe Domkirke	900-1738	K1114	PB	M	12.5-14	negative	absent	control			..	..	160412	69.54	0	4.09	892	4068	435	4837	2559	0.0617	0.0084	0.008	0.0581	0.0085	0.0066	0.4874		0	0	NA	-
Ribe, Denmark	ASR 13/ASR 2391	Ribe Domkirke	900-1738	K1114	T			negative																						0.1866		1	0	NA	-
Ribe, Denmark	ASR 13/ASR 2391	Ribe Domkirke	900-1738	K1365	PB	F	22-25	negative	not determined	control			..	..	100610	59.5	0	1.51	335	4847	52	2488	1305	0.0693	0.0091	0.0072	0.064	0.0087	0.0062	0.5445		0	0	NA	-
Ribe, Denmark	ASR 13/ASR 2391	Ribe Domkirke	900-1738	K1365	T			negative																						0.0199		0	0	NA	-
Ribe, Denmark	ASR 13/ASR 2391	Ribe Domkirke	900-1738	K1380	PB	M	5-6	negative	not determined	control	successful		..	..	131155	62.35	0	4.53	951	3990	238	3654	1949	0.0652	0.0106	0.0085	0.0633	0.0104	0.0085	0.8198		0	0	NA	-
Ribe, Denmark	ASR 13/ASR 2391	Ribe Domkirke	900-1738	K1380	T			negative																						0.0096		0	0	NA	-
Ribe, Denmark	ASR 13/ASR 2391	Ribe Domkirke	900-1738	K1173	PB	M	14-15	negative	absent	control	successful	yes	..	0	803767	87.47	0.02	14.15	2962	19917	2235	31888	17102	0.0395	0.0051	0.0044	0.0384	0.0048	0.0046	0.8392		0	0	NA	-
Ribe, Denmark	ASR 13/ASR 2391	Ribe Domkirke	900-1738	K1173	T			negative																						0.1858		0	0	NA	-
Ribe, Denmark	ASR 13/ASR 2391	Ribe Domkirke	900-1738	K1352	PB	M	13.5-15	negative	not determined	control			0.02	..	292748	77.57	0.01	8.66	1775	7308	766	10299	5420	0.0655	0.0094	0.0063	0.0651	0.0088	0.0063	0.6535		5	2	Yes	-
Ribe, Denmark	ASR 13/ASR 2391	Ribe Domkirke	900-1738	K1352	T			negative																						0.0326		0	0	NA	-
Ribe, Denmark	ASR 1015	Ribe Gråbrødrekloster	1250-1536	G252	PB	F	45-60	negative	not determined	control	successful		..	..	307814	68.45	0.01	1.22	319	14477	148	9423	4872	0.0845	0.0099	0.0074	0.0834	0.0099	0.008	0.108		1	1	No	-
Ribe, Denmark	ASR 1015	Ribe Gråbrødrekloster	1250-1536	G252	T			negative																						0.0277		0	0	NA	-
Ribe, Denmark	ASR 1015	Ribe Gråbrødrekloster	1250-1536	G4	PB	M	55-65	negative	absent	control	successful	yes	..	-0.005566	2989469	62.47	0.06	4.39	1129	70416	7127	80109	41864	0.054	0.0071	0.0071	0.0538	0.007	0.007	0.0598		0	1	No	-
Ribe, Denmark	ASR 1015	Ribe Gråbrødrekloster	1250-1536	G4	T			negative																						0.437		0	0	NA	-
Ribe, Denmark	ASR 1015	Ribe Gråbrødrekloster	1250-1536	G134	hand	M	50-70	negative	not determined	control	successful		..	..	132926	67.26	0	0.21	47	3139	340	4214	2204	0.0383	0.0075	0.0063	0.0353	0.0074	0.007	0.0901		4	0	NA	-
Ribe, Denmark	ASR 1015	Ribe Gråbrødrekloster	1250-1536	G124	PB	-	0-0.25	negative	not determined	control	successful	yes	..	..	13766899	99.37	0.44	23.09	4384	526632	2415	237932	111853	0.0686	0.0110	0.0100	0.0699	0.0112	0.0103	0.8710		0	0	NA	-
Ribe, Denmark	ASR 13/ASR 2391	Ribe Domkirke	900-1738	K1304	PB	-	8-10	negative	absent	control			..	..	5503	61.71	0	5.79	1081	136	15	124	71	0.0439	0.0084	0.0109	0.0394	0.0185	0.0125	-		0	0	NA	-
Ribe, Denmark	ASR 13/ASR 2391	Ribe Domkirke	900-1738	K1304	T			negative																						0.0027		0	1	No	-
Ribe, Denmark	ASR 1015	Ribe Gråbrødrekloster	1250-1536	G123	T	M	7-9	negative	not determined	control	successful		..	..	28325	68.09	0	2.07	465	725	62	916	488	0.0521	0.0123	0.0089	0.0541	0.0109	0.0083	0.0084		0	0	NA	-
Odense, Denmark	-	Skt. Jørgensgården	1270-1550	G876	PB	F	25-30	negative	not determined	case	Pierini et al., 2020	yes	..	..	34850723	59.55	0.67	63.45	18452	1584808	12209	529558	277520	0.1010	0.0640	0.0530	0.0990	0.0610	0.0510	0.3920		0	2	Yes	-
Odense, Denmark	-	Skt. Jørgensgården	1270-1550	G876	T			positive																						0.6108		34	15	Yes	-
Odense, Denmark	-	Skt. Jørgensgården	1270-1550	G21	PB	M	19-22	positive	present	case	Pierini et al., 2020	yes	..	0.00	56363071	52.69	0.96	94.70	29743	1323526	138241	570564	294148	0.0480	0.0140	0.0100	0.0470	0.0140	0.0100	0.6109		11	17	Yes	-
Odense, Denmark	-	Skt. Jørgensgården	1270-1550	G21	T			positive																						0.0791		2559	1234	Yes	-
Odense, Denmark	-	Skt. Jørgensgården	1270-1550	G730	PB	M	27-31	positive	present	case	successful	yes	..	0.00	26897031	52.49	0.46	60.78	19722	631629	64174	300462	156560	0.0450	0.0160	0.0120	0.0440	0.0160	0.0120	0.4350		21	32	Yes	-
Odense, Denmark	-	Skt. Jørgensgården	1270-1550	G730	T			positive																						0.0542		5468	1787	Yes	-
Odense, Denmark	-	Skt. Jørgensgården	1270-1550	G1149	PB	F	17-21	positive	unspecific	case	Pierini et al., 2020	yes	..	..	95764666	67.71	2025-02-09	490.33	115807	4453195	31320	936147	475159	0.0740	0.0450	0.0370	0.0730	0.0440	0.0360	0.8416		0	8	Yes	-
Odense, Denmark	-	Skt. Jørgensgården	1270-1550	G1149	T			positive																						0.0881		829474	481270	Yes	-
Odense, Denmark	-	Skt. Jørgensgården	1270-1550	G669	PB	M	20-22	positive	present	case	successful	yes	..	0.00	37791428	61.25	0.75	52.26	13951	901821	97782	556417	289334	0.1010	0.0710	0.0520	0.1000	0.0690	0.0510	0.2805		9	340	Yes	-
Odense, Denmark	-	Skt. Jørgensgården	1270-1550	G669	T			positive																						0.7667		9387	4577	Yes	-
Odense, Denmark	-	Skt. Jørgensgården	1270-1550	G712	PB	M	21-24	negative	absent	uncertain			..	-0.03	8308904	59.65	0.16	17.94	5110	197815	19991	193448	101596	0.1213	0.0853	0.0728	0.1168	0.0820	0.0706	0.4346		0	1	Yes	-
Odense, Denmark	-	Skt. Jørgensgården	1270-1550	G712	T			negative																								11	4	Yes	-
Odense, Denmark	-	Skt. Jørgensgården	1270-1550	G393	PB	F	23-26	negative	not determined	case	Pierini et al., 2020	yes	..	..	37271003	49.60	0.60	70.14	21606	1663761	13584	361166	188397	0.0460	0.0220	0.0160	0.0450	0.0210	0.0150	0.5973		26	4	Yes	-
Odense, Denmark	-	Skt. Jørgensgården	1270-1550	G393	T			positive																						0.0621		175	76	Yes	-
Odense, Denmark	-	Skt. Jørgensgården	1270-1550	G708	PB	M	45-65	negative	not determined	uncertain			..	0.02	9730919	57.76	0.18	16.53	4933	241894	24449	210735	108718	0.1404	0.0914	0.0722	0.1364	0.0886	0.0702	0.2142		6	0	NA	-
Odense, Denmark	-	Skt. Jørgensgården	1270-1550	G708	T			negative																								30	2	No	-
Odense, Denmark	-	Skt. Jørgensgården	1270-1550	G314	PB	F	15-17	positive	present	case	Pierini et al., 2020	yes	..	..	60925053	64.66	2025-01-27	126.10	32261	2803181	21465	603508	315702	0.1050	0.0670	0.0520	0.0990	0.0640	0.0500	0.8312		30	44	Yes	-
Odense, Denmark	-	Skt. Jørgensgården	1270-1550	G314	T			positive																						0.0362		152	64	Yes	-
Odense, Denmark	-	Skt. Jørgensgården	1270-1550	G102	PB	F	24-30	positive	not determined	case	successful	yes	..	..	29461354	57.90	0.55	59.33	16597	1343770	11076	390494	201680	0.1170	0.0630	0.0500	0.1150	0.0620	0.0490	0.3504		18	6	Yes	-
Odense, Denmark	-	Skt. Jørgensgården	1270-1550	G102	T			positive																						0.1870		715	279	Yes	-
Odense, Denmark	-	Skt. Jørgensgården	1270-1550	G208	PB	M	19-24	positive	not determined	case	Pierini et al., 2020	yes	..	0.00	123388715	66.83	2.66	391.09	94815	2891424	302527	1023736	512888	0.0740	0.0350	0.0260	0.0730	0.0340	0.0260	0.7756		13	27	Yes	-
Odense, Denmark	-	Skt. Jørgensgården	1270-1550	G208	T			positive																						0.2223		338838	177190	Yes	-
Odense, Denmark	-	Skt. Jørgensgården	1270-1550	G1065	PB	F	24-28	positive	not determined	case	Pierini et al., 2020	yes	..	..	80156225	67.96	1.76	146.73	38155	3584691	27477	805453	415312	0.0850	0.0430	0.0350	0.0840	0.0430	0.0350	0.6649		50	33	Yes	-
Odense, Denmark	-	Skt. Jørgensgården	1270-1550	G1065	T			positive																						0.6641		116	56	Yes	-
Odense, Denmark	-	Skt. Jørgensgården	1270-1550	G300	PB	F	18-21	positive	unspecific	case	Pierini et al., 2020	yes	..	..	34299515	64.10	0.71	63.75	16936	1572068	11777	555936	288507	0.0970	0.0550	0.0420	0.0940	0.0530	0.0410	0.6108		26	38	Yes	-
Odense, Denmark	-	Skt. Jørgensgården	1270-1550	G300	T			positive																						0.1622		190	96	Yes	-
Odense, Denmark	-	Skt. Jørgensgården	1270-1550	G973	PB	F	21-24	positive	not determined	case	Pierini et al., 2020	yes	..	..	61672687	73.91	1.47	125.43	30899	2838274	18914	808000	409989	0.0940	0.0360	0.0260	0.0910	0.0350	0.0250	0.5897		18	5	Yes	-
Odense, Denmark	-	Skt. Jørgensgården	1270-1550	G973	T			positive																						0.4531		118	58	Yes	-
Odense, Denmark	-	Skt. Jørgensgården	1270-1550	G34	PB	F3	19-23	negative	present	case	Pierini et al., 2020	yes	..	..	110857726	60.19	2025-02-15	331.52	87115	5095185	31375	1071725	541471	0.0350	0.0200	0.0140	0.0340	0.0200	0.0140	0.1673		14	1	Yes	-
Odense, Denmark	-	Skt. Jørgensgården	1270-1550	G34	T			positive																						0.3776		2019067	1160162	Yes	-
Odense, Denmark	-	Skt. Jørgensgården	1270-1550	G43	PB	M	20-23	negative	present	case	successful	yes	..	0.01	80036194	67.29	1.74	115.84	28812	1862394	199690	857882	437862	0.0600	0.0220	0.0160	0.0580	0.0210	0.0160	0.7782		0	1	No	-
Odense, Denmark	-	Skt. Jørgensgården	1270-1550	G43	T			positive																						0.2575		1372	749	Yes	-
Odense, Denmark	-	Skt. Jørgensgården	1270-1550	G864	PB	M	40-65	negative	not determined	case	successful	yes	..	0.00	20998585	62.51	0.42	15.10	3963	470961	50312	444639	236223	0.0720	0.0390	0.0310	0.0700	0.0380	0.0310	0.1466		5	1	No	-
Odense, Denmark	-	Skt. Jørgensgården	1270-1550	G864	T			positive																						0.7439		53	21	Yes	-
Odense, Denmark	-	Skt. Jørgensgården	1270-1550	G750	PB	F	23-27	negative	absent	case	Pierini et al., 2020	yes	..	..	4375853	57.76	0.08	12.53	3440	199949	1783	85425	43739	0.0910	0.0280	0.0240	0.0880	0.0280	0.0230	0.1135		18	0	NA	-
Odense, Denmark	-	Skt. Jørgensgården	1270-1550	G750	T			positive																						0.0808		113	44	Yes	-
Odense, Denmark	-	Skt. Jørgensgården	1270-1550	G870	PB	F	25-45	negative	present	case	Pierini et al., 2020	yes	..	..	7844289	54.57	0.14	40.86	11240	357132	3137	115050	60159	0.0940	0.0210	0.0150	0.0920	0.0200	0.0150	0.2458		28	2	Yes	-
Odense, Denmark	-	Skt. Jørgensgården	1270-1550	G870	T			positive																						0.0649		58	9	Yes	-
Odense, Denmark	-	Skt. Jørgensgården	1270-1550	G119	PB	F	28-45	positive	present	case	successful	yes	..	..	7529983	57.25	0.14	15.83	4531	332435	3074	156111	81986	0.0850	0.0390	0.0320	0.0820	0.0370	0.0310	0.1364		1699	576	Yes	-
Odense, Denmark	-	Skt. Jørgensgården	1270-1550	G119	T			positive																						0.2003		2243	1059	Yes	-
Odense, Denmark	-	Skt. Jørgensgården	1270-1550	G911	PB	M	50-65	negative	not determined	case	successful	yes	..	0.00	15922231	72.55	0.37	49.27	11634	387776	41030	398266	203070	0.0840	0.0320	0.0220	0.0790	0.0310	0.0210	0.2133		6	0	NA	-
Odense, Denmark	-	Skt. Jørgensgården	1270-1550	G911	T			positive																						0.3476		41	14	Yes	-
Odense, Denmark	-	Skt. Jørgensgården	1270-1550	G118	PB	M	50-75	negative	present	case	successful	yes	..	0.00	30051747	60.97	0.59	99.68	26594	670098	73914	399191	213956	0.0630	0.0110	0.0070	0.0630	0.0110	0.0080	0.7512		9	4	Yes	-
Odense, Denmark	-	Skt. Jørgensgården	1270-1550	G118	T			positive																						0.0228		12745	6425	Yes	-
Odense, Denmark	-	Skt. Jørgensgården	1270-1550	G164	PB	F	20-111	positive	present	case	successful	yes	..	..	6280165	53.03	0.11	24.97	6902	278643	2994	95363	49630	0.0620	0.0120	0.0080	0.0620	0.0120	0.0090	0.1556		64	24	Yes	-
Odense, Denmark	-	Skt. Jørgensgården	1270-1550	G164	T			positive																						0.0275		24168	12471	Yes	-
Odense, Denmark	-	Skt. Jørgensgården	1270-1550	G165	PB	F	40-60	negative	present	case	successful	yes	..	..	8152767	60.21	0.16	24.38	6236	362931	3539	189175	97402	0.0690	0.0350	0.0280	0.0690	0.0350	0.0280	0.0564		9	1	Yes	-
Odense, Denmark	-	Skt. Jørgensgården	1270-1550	G165	T			positive																						0.2159		13275	7377	Yes	-
Odense, Denmark	-	Skt. Jørgensgården	1270-1550	G942	PB	F	30-50	positive	present	case	successful	yes	..	..	10087046	70.69	0.23	71.17	16461	474363	4275	246198	126356	0.0700	0.0260	0.0190	0.0690	0.0260	0.0180	0.1464		36	13	Yes	-
Odense, Denmark	-	Skt. Jørgensgården	1270-1550	G942	T			positive																						0.1618		98	43	Yes	-
Odense, Denmark	-	Skt. Jørgensgården	1270-1550	G120	PB	F	17-21	positive	not determined	case	successful	yes	..	..	18996533	57.87	0.35	32.36	9365	863163	6808	312362	162535	0.0980	0.0390	0.0300	0.0990	0.0390	0.0300	0.4502		20	5	Yes	-
Odense, Denmark	-	Skt. Jørgensgården	1270-1550	G120	T			positive																						0.3271		43	19	Yes	-
Odense, Denmark	-	Skt. Jørgensgården	1270-1550	G397	PB	F	20-24	negative	present	case	successful	yes	..	..	3745470	64.79	0.08	34.98	8203	167694	1405	102179	52424	0.0750	0.0250	0.0180	0.0760	0.0250	0.0180	0.2500		9	0	NA	-
Odense, Denmark	-	Skt. Jørgensgården	1270-1550	G397	T			positive																						0.0723		2403	1314	Yes	-
Odense, Denmark	-	Skt. Jørgensgården	1270-1550	G939	PB	F	55-70	negative	present	case	successful	yes	..	..	6897097	69.54	0.15	26.14	6793	324166	2553	189941	98419	0.0570	0.0290	0.0210	0.0570	0.0290	0.0210	0.1633		4	0	NA	-
Odense, Denmark	-	Skt. Jørgensgården	1270-1550	G939	T			positive																						0.3407		124	57	Yes	-
Odense, Denmark	-	Skt. Jørgensgården	1270-1550	G24	PB	M	20-24	negative	present	case	successful	yes	..	0.03	12544799	59.30	0.24	32.63	8392	285168	30116	269833	140775	0.0660	0.0350	0.0300	0.0660	0.0350	0.0300	0.1940		7	2	Yes	-
Odense, Denmark	-	Skt. Jørgensgården	1270-1550	G24	T			positive																						0.2978		1806	1141	Yes	-
Odense, Denmark	-	Skt. Jørgensgården	1270-1550	G48	PB	M	16-18	negative	not determined	case	successful	yes	..	0.01	13083780	60.63	0.26	32.74	8422	299392	32431	307300	162673	0.0550	0.0320	0.0260	0.0550	0.0320	0.0250	0.1973		0	0	NA	-
Odense, Denmark	-	Skt. Jørgensgården	1270-1550	G48	T			positive																						0.4777		58	27	Yes	-
Odense, Denmark	-	Skt. Jørgensgården	1270-1550	G943	PB	M	24-27	positive	present	case	successful	yes	..	0.01	8557589	55.39	0.15	176.43	42382	218904	19327	147010	74818	0.0390	0.0150	0.0100	0.0400	0.0160	0.0110	0.2335		47	7	Yes	-
Odense, Denmark	-	Skt. Jørgensgården	1270-1550	G943	T			positive																						0.0140		227640	113910	Yes	-
Odense, Denmark	-	Skt. Jørgensgården	1270-1550	G738	PB	M	20-23	negative	not determined	case	successful	yes	..	0.00	17649141	66.54	0.38	41.12	10770	400848	42676	296142	150652	0.0310	0.0110	0.0080	0.0310	0.0120	0.0090	0.7273		6	1	No	-
Odense, Denmark	-	Skt. Jørgensgården	1270-1550	G738	T			positive																						0.0401		203	106	Yes	-
Odense, Denmark	-	Skt. Jørgensgården	1270-1550	G692	PB	F	25-30	negative	unspecific	uncertain			..	..	187640	44.32	0	0.2	73	8402	83	3989	2108	0.0355	0.0147	0.0091	0.0384	0.0167	0.0113	0.0905		2	0	NA	-
Odense, Denmark	-	Skt. Jørgensgården	1270-1550	G770	PB	F	35-45	negative	not determined	uncertain			..	..	520933	47.01	0.01	0.8	290	23919	207	11671	6133	0.0519	0.013	0.0094	0.0527	0.0148	0.0106	0.2108		3	1	No	-
Odense, Denmark	-	Skt. Jørgensgården	1270-1550	G1020	PB	M	24-35	negative	absent	uncertain			..	..	475958	46.1	0.01	0.67	243	11423	1064	10930	5806	0.0461	0.0138	0.0092	0.0452	0.0157	0.01	0.2144		3	0	NA	-
Odense, Denmark	-	Skt. Jørgensgården	1270-1550	G311	PB	F	35-50	negative	not determined	uncertain			..	..	2062601	48.84	0.03	3.66	1219	94184	744	46042	24102	0.0474	0.0136	0.0087	0.048	0.0154	0.0097	0.5039		7	0	NA	-
Odense, Denmark	-	Skt. Jørgensgården	1270-1550	G668	PB	F	23-27	positive (C)	present	case	successful		..	..	295400	50.88	0	0.35	114	6985	634	7123	3807	0.0394	0.0127	0.0094	0.0396	0.0147	0.0101	0.1031		24	7	Yes	37209
Odense, Denmark	-	Skt. Jørgensgården	1270-1550	G74	PB	M	17-21	positive (C)	present	case	successful	yes	..	0	1385729	52.99	0.02	2025-02-01	614	31420	3110	34246	18266	0.0403	0.0098	0.0067	0.0422	0.0114	0.0080	0.4930		21	6	Yes	8364
Odense, Denmark	-	Skt. Jørgensgården	1270-1550	G1148	PB	M	25-29	positive (C)	present	case	successful	yes	..	0	767985	57.37	0.01	0.96	293	18249	1786	20523	10755	0.0363	0.0087	0.0055	0.0382	0.0106	0.0071	0.3406		4	0	NA	10820
Odense, Denmark	-	Skt. Jørgensgården	1270-1550	G1069	PB	M	35-50	negative	present	case	successful		..	..	54678	53.9	0	0.05	17	1283	129	1461	752	0.0444	0.0092	0.0071	0.0457	0.0125	0.0084	0.5006		0	0	NA	-
Odense, Denmark	-	Skt. Jørgensgården	1270-1550	G291	PB	F	23-28	positive (C)	present	case	successful	yes	..	..	2594302	59.33	0.05	4.29	1215	114992	1082	67941	36161	0.0334	0.0092	0.0066	0.0354	0.011	0.0082	0.7398		90	38	Yes	23465
Odense, Denmark	-	Skt. Jørgensgården	1270-1550	G1078	PB	F	21-24	positive (C)	present	case	successful		..	..	529120	50.87	0.01	0.96	316	23775	228	12718	6728	0.0439	0.0142	0.0092	0.0454	0.0157	0.0106	0.2439		13	3	Yes	50597
Odense, Denmark	-	Skt. Jørgensgården	1270-1550	G670	PB	M	42-52	negative	present	case	successful		..	0	489216	53.51	0.01	0.81	239	11744	1133	12292	6490	0.0406	0.0119	0.0082	0.0428	0.0135	0.0095	0.214		9	2	No	-
Odense, Denmark	-	Skt. Jørgensgården	1270-1550	G759	PB	M	33-45	negative	not determined	uncertain			..	0	503840	48.18	0.01	0.76	264	11939	1166	11785	6219	0.0484	0.0128	0.0087	0.0495	0.0147	0.0096	0.1681		4	0	NA	-
Odense, Denmark	-	Skt. Jørgensgården	1270-1550	G847	PB	F	43-53	negative	present	case			..	..	862950	49.08	0.01	1.25	414	38601	337	19852	10468	0.0969	0.0118	0.0079	0.0956	0.0136	0.0087	0.2171		15	0	NA	-
Odense, Denmark	-	Skt. Jørgensgården	1270-1550	G782	PB	M	32-48	negative	not determined	uncertain			..	..	365191	48.71	0.01	0.59	202	8369	862	8310	4455	0.0387	0.0136	0.0093	0.0393	0.015	0.0106	0.1753		3	0	NA	-
Odense, Denmark	-	Skt. Jørgensgården	1270-1550	G1162	PB	F	23-27	negative	present	case	successful	yes	..	..	2003021	51.65	0.03	3.27	1045	89279	748	47341	25140	0.0424	0.0108	0.0072	0.044	0.0125	0.0088	0.4876		0	1	No	-
Odense, Denmark	-	Skt. Jørgensgården	1270-1550	G772	PB	M	22-25	negative	not determined	uncertain			..	0	2541727	50.92	0.04	4.86	1667	59506	5844	59805	31781	0.0573	0.0117	0.0077	0.0591	0.0135	0.0094	0.6056		0	2	No	-
Odense, Denmark	-	Skt. Jørgensgården	1270-1550	G22	PB	M	16-20	positive (C)	not determined	case	successful		..	0	267996	51.65	0	0.57	174	6467	608	6573	3449	0.0424	0.0131	0.0094	0.0439	0.0134	0.0103	0.1673		17	5	Yes	12864
Odense, Denmark	-	Skt. Jørgensgården	1270-1550	G1043	PB	M	23-27	negative	not determined	uncertain			..	..	48452	51.45	0	0.13	41	1207	127	1078	562	0.1061	0.0141	0.0099	0.1048	0.0122	0.0082	0.6221		0	0	NA	-
Odense, Denmark	-	Skt. Jørgensgården	1270-1550	G220	PB	M	17-19	negative	present	case	successful		..	..	166263	52.43	0	0.26	83	4068	449	3769	1965	0.1105	0.012	0.0091	0.1108	0.0117	0.0087	0.7463		0	0	NA	-
Odense, Denmark	-	Skt. Jørgensgården	1270-1550	GH52	PB	M	15-20	negative	present	case			..	..	26992	46.04	0	0.03	11	695	64	593	302	0.1361	0.0199	0.0106	0.1244	0.0158	0.0071	0.2392		1	0	NA	-
Odense, Denmark	-	Skt. Jørgensgården	1270-1550	G1027	PB	F	40-60	negative	not determined	uncertain			..	..	750714	49.58	0.01	1.46	483	34351	327	17810	9363	0.0194	0.013	0.0085	0.0218	0.015	0.0101	0.1976		8	2	Yes	-
Odense, Denmark	-	Skt. Jørgensgården	1270-1550	G210	PB	M	17-19	positive (C)	unspecific	case	successful	yes	..	..	1384207	46.43	0.02	1.76	626	32170	3288	30619	16137	0.0231	0.0149	0.0096	0.0255	0.0167	0.011	0.6011		5	1	Yes	14859
Odense, Denmark	-	Skt. Jørgensgården	1270-1550	G978	PB	M	25-40	negative	present	case	successful	Yes	..	0.01	4852437	92.12	0.14	50.48	9178	117110	13104	195020	100197	0.0230	0.0110	0.0080	0.0230	0.0120	0.0080	0.5000		0	0	NA	-
Odense, Denmark	-	Skt. Jørgensgården	1270-1550	G978	T			positive																						0.0219		250	161	Yes	-
Odense, Denmark	-	Skt. Jørgensgården	1270-1550	G978	T			positive (C)																						0.0238		169251	121454	Yes
Odense, Denmark	-	Skt. Jørgensgården	1270-1550	G417	PB	F	28-42	negative	present	case	successful	yes	..	..	8895115	71.13	0.20	54.22	13347	413708	3302	213282	107107	0.0630	0.0200	0.0140	0.0630	0.0200	0.0140	0.0735		8	0	NA	-
Odense, Denmark	-	Skt. Jørgensgården	1270-1550	G417	T			negative																						0.1336		15	0	NA	-
Odense, Denmark	-	Skt. Jørgensgården	1270-1550	G417	T			negative																						0.1479		40	4	Yes	-
Odense, Denmark	-	Skt. Jørgensgården	1270-1550	G896	PB	M	27-43	positive	present	case	successful	yes	0.01	..	21276537	76.43	0.52	115.67	26521	520033	56420	463676	231844	0.0500	0.0130	0.0090	0.0490	0.0130	0.0090	0.1071		258	100	Yes	-
Odense, Denmark	-	Skt. Jørgensgården	1270-1550	G896	T			positive																						0.1785		2563	1363	Yes	-
Odense, Denmark	-	Skt. Jørgensgården	1270-1550	G896	T			positive																						0.2740		8722	4464	Yes	-
Odense, Denmark	-	Skt. Jørgensgården	1270-1550	G28	PB	M	17-22	positive	not determined	case	successful	yes	..	0.00	32367709	71.39	0.75	182.86	41308	726223	73729	511898	262207	0.0810	0.0140	0.0110	0.0800	0.0140	0.0110	0.4597		16	16	Yes	-
Odense, Denmark	-	Skt. Jørgensgården	1270-1550	G28	T			positive																						0.1061		70	23	Yes	-
Odense, Denmark	-	Skt. Jørgensgården	1270-1550	G166	PB	F	22-28	negative	present	case	successful	yes	..	..	11848524	68.66	0.26	18.59	4639	503980	3414	161247	80926	0.0810	0.0140	0.0100	0.0830	0.0150	0.0100	0.5228		13	1	Yes	-
Odense, Denmark	-	Skt. Jørgensgården	1270-1550	G166	T			positive																						0.0451		2200	1042	Yes	-
Odense, Denmark	-	Skt. Jørgensgården	1270-1550	G189	PB	F	21-24	positive	unspecific	case	successful	yes	0.02	..	9467307	57.49	0.18	78.16	18887	435331	3610	173696	88079	0.0930	0.0140	0.0100	0.0920	0.0140	0.0110	0.3662		6	1	No	-
Odense, Denmark	-	Skt. Jørgensgården	1270-1550	G189	T			negative																						0.0921		143	34	Yes	-
Odense, Denmark	-	Skt. Jørgensgården	1270-1550	G914	PB	F	18-22	positive	not determined	case	successful	yes	..	..	8824399	62.37	0.18	32.93	7918	397260	3205	186336	94984	0.0660	0.0300	0.0230	0.0650	0.0300	0.0230	0.2143		6	0	NA	-
Odense, Denmark	-	Skt. Jørgensgården	1270-1550	G914	T			negative																						0.1280		49	5	Yes	-
Odense, Denmark	-	Skt. Jørgensgården	1270-1550	G1042	PB	F	25-30	positive	unspecific	case	successful	yes	0.03	..	6918962	52.50	0.12	44.64	11288	301735	2363	130588	64271	0.1070	0.0150	0.0110	0.1090	0.0150	0.0110	0.3214		5	0	NA	-
Odense, Denmark	-	Skt. Jørgensgården	1270-1550	G1042	T			negative																						0.0178		38	8	Yes	-
Odense, Denmark	-	Skt. Jørgensgården	1270-1550	G658	T	M	25-45	positive	not determined	case	successful	yes	..	0.00	42590935	83.21	2025-01-14	224.77	46050	1033297	113112	859100	438370	0.0180	0.0080	0.0060	0.0180	0.0080	0.0060	0.0579		0	2	Yes	-
Odense, Denmark	-	Skt. Jørgensgården	1270-1550	G658	T			negative																						0.0869		86137	51167	Yes	-
Odense, Denmark	-	Skt. Jørgensgården	1270-1550	G427	PB	F	26-32	positive	present	case	Pierini et al., 2020	yes	..	..	11057922	82.57	0.29	80.05	14901	460274	9195	329024	173794	0.0520	0.0150	0.0100	0.0520	0.0150	0.0100	0.1487		6	1	Yes	-
Odense, Denmark	-	Skt. Jørgensgården	1270-1550	G427	T			negative																						0.0406		1665365	1205681	Yes	-
Odense, Denmark	-	Skt. Jørgensgården	1270-1550	G404	PB	M	26-26	positive	unspecific	case	Pierini et al., 2020	yes	..	0.03	12743197	85.16	0.35	39.34	8062	324663	31275	406846	215978	0.0330	0.0120	0.0080	0.0330	0.0120	0.0080	0.5089		11	0	NA	-
Odense, Denmark	-	Skt. Jørgensgården	1270-1550	G404	T			negative																						0.0660		483805	364638	Yes	-
Odense, Denmark	-	Skt. Jørgensgården	1270-1550	G722	PB	M	38-48	positive	not determined	case	successful	yes	..	0.01	43663853	87.44	2025-01-23	247.67	50775	1105445	119082	908039	455724	0.0280	0.0090	0.0060	0.0280	0.0100	0.0070	0.1635		489	197	Yes	-
Odense, Denmark	-	Skt. Jørgensgården	1270-1550	G722	T			positive																						0.1426		1243632	719388	Yes	-
Odense, Denmark	-	Skt. Jørgensgården	1270-1550	G749	PB	M	22-30	negative	not determined	case	Pierini et al., 2020	yes	..	0.01	7209932	90.99	0.21	44.60	8266	181290	19524	258929	134090	0.0500	0.0330	0.0210	0.0500	0.0320	0.0210	0.0357		11	3	Yes	-
Odense, Denmark	-	Skt. Jørgensgården	1270-1550	G749	T			positive																						0.2632		2800675	1808511	Yes	-
Odense, Denmark	-	Skt. Jørgensgården	1270-1550	G33	T	M	20-25	positive	not determined	case	Pierini et al., 2020	yes	..	0.00	30541616	61.17	0.60	201.25	49493	741474	75507	439489	225328	0.1040	0.0650	0.0520	0.1020	0.0630	0.0510	0.3533		15	40	Yes	-
Odense, Denmark	-	Skt. Jørgensgården	1270-1550	G33	PB			positive (C)																						0.0363		154347	97183	Yes	96685
Sejet, Denmark	HOM 1046	Sejet Ødekirkegård	1250-1575	A196/X196	PB	M	12-14	negative	absent	control	successful		..	..	111419	58.93	0	0.79	168	2716	296	2800	1449	0.0829	0.0107	0.0101	0.0835	0.0108	0.0097	0.7017		0	0	NA	-
Sejet, Denmark	HOM 1046	Sejet Ødekirkegård	1250-1575	A196/X196	T			negative																						0.0043		0	0	NA	-
Sejet, Denmark	HOM 1046	Sejet Ødekirkegård	1250-1575	A547/X3002	PB	M	10.5-12	negative	absent	control	successful		..	..	81704	55.83	0	0.3	84	1933	210	2061	1086	0.0907	0.0138	0.0085	0.0898	0.0101	0.0087	0.7072		0	0	NA	-
Sejet, Denmark	HOM 1046	Sejet Ødekirkegård	1250-1575	A547/X3002	T			negative																						0.007		0	0	NA	-
Sejet, Denmark	HOM 1046	Sejet Ødekirkegård	1490-1646 cal AD	A565/X3003	PB	M	6.5-7.5	negative	absent	control	successful	yes	..	0	1173262	58.2	0.02	14.6	3550	27205	2859	29906	15662	0.0606	0.008	0.0064	0.0606	0.0082	0.0065	0.1577		0	0	NA	-
Sejet, Denmark	HOM 1046	Sejet Ødekirkegård	1250-1575	A565/X3003	T			negative																						0.3887		5	0	NA	-
Sejet, Denmark	HOM 1046	Sejet Ødekirkegård	1250-1575	A209/X3015	PB	F	10-12	negative	absent	control	successful		..	..	55329	60.14	0	0.97	216	2528	20	1384	708	0.0951	0.012	0.0095	0.0928	0.0101	0.0077	0.6818		0	0	NA	-
Sejet, Denmark	HOM 1046	Sejet Ødekirkegård	1250-1575	A209/X3015	T			negative																						0.0052		0	0	NA	-
Sejet, Denmark	HOM 1046	Sejet Ødekirkegård	1250-1575	A569/X569	PB	F	5.5-7	negative	absent	control	successful		..	..	69822	58.1	0	1.48	323	3298	34	1755	923	0.0786	0.0108	0.0098	0.0811	0.0101	0.0089	0.0096		0	0	NA	-
Sejet, Denmark	HOM 1046	Sejet Ødekirkegård	1250-1575	A569/X569	T			negative																						0.6702		7	0	NA	-
Sejet, Denmark	HOM 1046	Sejet Ødekirkegård	1250-1575	A209/X209	PB	M	11-13	negative	absent	control	successful		..	..	79807	59.1	0	1.01	219	3656	36	1931	989	0.0867	0.011	0.0078	0.0846	0.0104	0.0094	0.3855		0	0	NA	-
Sejet, Denmark	HOM 1046	Sejet Ødekirkegård	1250-1575	A209/X209	T			negative																						0.0055		8	0	NA	-
Sejet, Denmark	HOM 1046	Sejet Ødekirkegård	1250-1575	A163/X163	PB	M	3.5-4.5	negative	absent	control	successful		..	..	99977	57.7	0	1.43	332	2532	244	2399	1296	0.0961	0.0089	0.0083	0.091	0.0101	0.0087	0.0058		0	0	NA	-
Sejet, Denmark	HOM 1046	Sejet Ødekirkegård	1250-1575	A163/X163	T			negative																						0.7032		4	1	No	-
Sejet, Denmark	HOM 1046	Sejet Ødekirkegård	1250-1575	A167/X167	PB	M	5.5-6.5	negative	absent	control	successful		..	..	62397	57.02	0	0.6	145	1592	157	1582	824	0.0888	0.0116	0.0101	0.0813	0.0112	0.0097	0.2956		0	0	NA	-
Sejet, Denmark	HOM 1046	Sejet Ødekirkegård	1250-1575	A167/X167	T			negative																						0.007		0	0	NA	-
Sejet, Denmark	HOM 1046	Sejet Ødekirkegård	1250-1575	A555/X555	PB	M	35-50	negative	absent	control	successful		..	0	140274	66.57	0	2.46	594	3433	363	3985	2035	0.0938	0.0102	0.0088	0.0912	0.0113	0.0087	0.6083		0	0	NA	-
Sejet, Denmark	HOM 1046	Sejet Ødekirkegård	1250-1575	A555/X555	T			negative																						0.0124		0	0	NA	-
Sejet, Denmark	HOM 1046	Sejet Ødekirkegård	1250-1575	A196/X3016	PB	M	2-2.5	negative	absent	control	successful		..	..	117879	62.86	0	0.74	172	2907	283	3204	1718	0.0609	0.0082	0.0064	0.0575	0.0066	0.0062	0.0094		0	0	NA	-
Sejet, Denmark	HOM 1046	Sejet Ødekirkegård	1250-1575	A196/X3016	T			negative																						0.7612		0	0	NA	-
Sejet, Denmark	HOM 1046	Sejet Ødekirkegård	1250-1575	A114/X3010	PB	M	5.5-7	negative	absent	control	successful		..	..	51650	62.03	0	0.16	43	1243	119	1315	685	0.0891	0.0093	0.0089	0.0858	0.0078	0.0069	0.5168		0	0	NA	-
Sejet, Denmark	HOM 1046	Sejet Ødekirkegård	1250-1575	A146/X146	PB	M	8-9	negative	absent	control	successful		..	..	90226	58.33	0	0.79	183	2197	195	2306	1185	0.087	0.0103	0.009	0.082	0.011	0.0085	0.6029		0	0	NA	-
Sejet, Denmark	HOM 1046	Sejet Ødekirkegård	1250-1575	A146/X146	T			negative																						0.0042		0	2	No	-
Sejet, Denmark	HOM 1046	Sejet Ødekirkegård	1250-1575	A106/X106	PB	M	28-35	negative	absent	control	successful		..	..	47957	56.72	0	1.17	267	1092	113	1167	606	0.1031	0.0151	0.0098	0.0991	0.0136	0.0092	0.01		0	0	NA	-
Sejet, Denmark	HOM 1046	Sejet Ødekirkegård	1250-1575	A106/X106	T			negative																						0.2543		17	1	Yes	-
Sejet, Denmark	HOM 1046	Sejet Ødekirkegård	1250-1575	A106/X3012	PB	F	5-6	negative	absent	control	successful		..	..	47446	61.2	0	0.11	37	2330	17	1265	670	0.0901	0.0079	0.0059	0.0888	0.007	0.0059	0.5039		0	0	NA	-
Sejet, Denmark	HOM 1046	Sejet Ødekirkegård	1250-1576	A106/X3012	T			negative																						0.0062		17	0	NA	-
Sejet, Denmark	HOM 1046	Sejet Ødekirkegård	1250-1575	A167/X3006	PB	M	14-16	negative	absent	control	successful		..	..	98254	60.86	0	0.23	60	2438	235	2615	1384	0.1083	0.0116	0.0088	0.0998	0.0117	0.01	0.0039		1	0	NA	-
Sejet, Denmark	HOM 1046	Sejet Ødekirkegård	1250-1575	A167/X3006	T			negative																						0.1986		0	0	NA	-
Sejet, Denmark	HOM 1046	Sejet Ødekirkegård	1250-1575	A94/X94	PB	F	6-7.5	negative	absent	control	successful		..	..	108238	59.39	0	0.27	83	5229	39	2693	1372	0.102	0.0104	0.0093	0.0993	0.0103	0.0101	0.3214		1	0	NA	-
Sejet, Denmark	HOM 1046	Sejet Ødekirkegård	1250-1575	A151/X151	PB	-	3-4	negative	absent	control	successful		..	..	8164	44.69	0	0.14	32	321	10	167	81	0.0407	0.0168	0.0152	0.0408	0.0166	0.0163	0.0061		0	0	NA	-
Sejet, Denmark	HOM 1046	Sejet Ødekirkegård	1250-1575	A151/X151	T			negative																						0.453		3	0	NA	-
Sejet, Denmark	HOM 1046	Sejet Ødekirkegård	1250-1575	A407/X407	PB	F	12-14	negative	absent	control	successful		..	..	161130	60.29	0	0.84	192	7573	62	4177	2219	0.1017	0.0118	0.0082	0.1025	0.0108	0.0093	0.0047		0	0	NA	-
Sejet, Denmark	HOM 1046	Sejet Ødekirkegård	1250-1575	A407/X407	T			negative																						0.734		2	0	NA	-
Sejet, Denmark	HOM 1046	Sejet Ødekirkegård	1250-1575	A94/X3009	PB	F	12-13	negative	absent	control	successful		..	..	14649	51.54	0	0.16	32	647	4	285	146	0.0522	0.0142	0.0151	0.0462	0.0164	0.016	0.3623		0	0	NA	-
Sejet, Denmark	HOM 1046	Sejet Ødekirkegård	1250-1575	A94/X3009	T			negative																						0.0038		9	0	NA	-
Sejet, Denmark	HOM 1046	Sejet Ødekirkegård	1250-1575	A2/X2	PB	M	2-3	negative	absent	control	successful		..	..	131287	62.62	0	0.38	108	3198	325	3488	1800	0.0665	0.0087	0.0076	0.0616	0.0068	0.0069	0.3506		0	0	NA	-
Sejet, Denmark	HOM 1046	Sejet Ødekirkegård	1250-1575	A146/X3011	PB	M	6-7.5	negative	absent	control	successful		..	..	74103	57.35	0	1.02	232	1813	206	1823	990	0.0805	0.0121	0.01	0.077	0.0115	0.0103	0.0063		0	0	NA	-
Sejet, Denmark	HOM 1046	Sejet Ødekirkegård	1250-1575	A146/X3011	T			negative																						0.5018		2	0	NA	-
Sejet, Denmark	HOM 1046	Sejet Ødekirkegård	1250-1575	A157/X157	PB	F	22-27	negative	absent	control	successful	yes	..	..	1076055	60.09	0.02	3.08	843	51601	383	29640	15471	0.0964	0.0119	0.009	0.0951	0.012	0.0089	0.0128		2	0	NA	-
Sejet, Denmark	HOM 1046	Sejet Ødekirkegård	1250-1575	A157/X157	T			negative																						0.3598		0	0	NA	-
Sejet, Denmark	HOM 1046	Sejet Ødekirkegård	1250-1575	A114/X114	PB	M	4.5-6	negative	absent	control	successful		..	..	105383	59.57	0	2.12	451	2527	247	2845	1478	0.0904	0.0101	0.0102	0.0847	0.0101	0.0089	0.6194		0	0	NA	-
Sejet, Denmark	HOM 1046	Sejet Ødekirkegård	1250-1575	A114/X114	T			negative																						0.0066		2	1	No	-
Sejet, Denmark	HOM 1046	Sejet Ødekirkegård	1250-1575	A2/X3014	T	M	15-17	negative	absent	control			..	..	10228	66.76	0	0.33	77	242	23	316	167	0.0434	0.0142	0.0106	0.0485	0.0136	0.0098	0.0066		0	0	NA	-
Sejet, Denmark	HOM 1046	Sejet Ødekirkegård	1250-1575	A163/X3007	PB	M	4.5-5.5	negative	absent	control	successful	yes	0.01	0	1949350	71.32	0.04	3.27	848	48027	5137	60987	31414	0.0619	0.0067	0.0062	0.062	0.0065	0.0063	0.426		2	0	NA	-
Horsens, Denmark	HOM 1649	Horsens Ole Worms Gade	1050-1536	A1519/X1519.2	PB	F3	35-55	negative	not determined	control	successful		..	..	116072	59.14	0	0.54	132	4648	64	2834	1469	0.0539	0.0134	0.0116	0.0548	0.0147	0.0116	0.4795		0	0	NA	-
Horsens, Denmark	HOM 1649	Horsens Ole Worms Gade	1050-1536	A1519/X1519.2	T			negative																						0.0159		0	0	NA	-
Horsens, Denmark	HOM 1649	Horsens Ole Worms Gade	1050-1536	A1548/X1548.2	PB	F	-	negative	not determined	control	successful		..	..	89128	63.52	0	0.23	58	4297	27	2462	1263	0.0581	0.0056	0.0055	0.0566	0.0053	0.0061	0.819		0	0	NA	-
Horsens, Denmark	HOM 1649	Horsens Ole Worms Gade	1050-1536	A1587/X1587.1	PB	F	18-19	negative	not determined	control	successful		..	..	131961	56.83	0	0.6	159	6105	43	3321	1791	0.0744	0.0107	0.0085	0.0775	0.0094	0.0081	0.0038		0	0	NA	-
Horsens, Denmark	HOM 1649	Horsens Ole Worms Gade	1050-1536	A1587/X1587.1	T			negative																						0.7891		0	0	NA	-
Horsens, Denmark	HOM 1649	Horsens Ole Worms Gade	1050-1536	A1594/X1594.2	PB	F	12-15	negative	not determined	control	successful		..	..	165733	65.66	0	0.83	171	7620	76	4506	2339	0.0656	0.0082	0.0086	0.0639	0.0079	0.0075	0.004		0	0	NA	-
Horsens, Denmark	HOM 1649	Horsens Ole Worms Gade	1050-1536	A1594/X1594.2	T			negative																						0.7984		0	0	NA	-
Horsens, Denmark	HOM 1649	Horsens Ole Worms Gade	1050-1536	A1189/X1189.2	PB	M	0-0.5	negative	not determined	control	successful		..	..	357206	68.27	0.01	1.76	372	8538	954	10081	5346	0.0746	0.0112	0.0082	0.0737	0.0097	0.009	0.0058		0	0	NA	-
Horsens, Denmark	HOM 1649	Horsens Ole Worms Gade	1050-1536	A1189/X1189.2	T			negative																						0.779		0	0	NA	-
Horsens, Denmark	HOM 1649	Horsens Ole Worms Gade	1050-1536	A1643/X1643.1	PB	F	9-10	negative	not determined	control	successful	yes	..	0	876753	85.15	0.02	17.4	3280	22082	2211	32999	17503	0.0456	0.0058	0.0051	0.0448	0.0056	0.005	0.0612		0	0	NA	-
Horsens, Denmark	HOM 1649	Horsens Ole Worms Gade	1050-1536	A1643/X1643.1	T			negative																						0.6113		0	0	NA	-
Horsens, Denmark	HOM 1649	Horsens Ole Worms Gade	1050-1536	A1464/X1464.2	PB	F	9-15	negative	not determined	control	successful	yes	0.01	..	2156149	62.62	0.04	5.32	1501	103597	761	60295	31291	0.0796	0.0092	0.0077	0.0791	0.0096	0.008	0.6879		0	0	NA	-
Horsens, Denmark	HOM 1649	Horsens Ole Worms Gade	1050-1536	A1513/X1513.2	PB	M	7-8	negative	not determined	control	successful		..	..	161768	57.71	0	3.74	724	3626	391	3942	2062	0.069	0.0094	0.0082	0.0678	0.0099	0.007	0.7747		0	0	NA	-
Horsens, Denmark	HOM 1649	Horsens Ole Worms Gade	1050-1536	A1513/X1513.2	T			negative																						0.0121		0	0	NA	-
Horsens, Denmark	HOM 1649	Horsens Ole Worms Gade	1050-1536	A1513/X1513.1	PB	M	4-6	negative	not determined	control	successful		..	..	62715	62.49	0	0.93	197	1797	161	1686	848	0.0652	0.009	0.0088	0.0626	0.0096	0.0073	0.7241		0	0	NA	-
Horsens, Denmark	HOM 1649	Horsens Ole Worms Gade	1050-1536	A1513/X1513.1	T			negative																						0.0052		0	0	NA	-
Horsens, Denmark	HOM 1649	Horsens Ole Worms Gade	1050-1536	A1209/X1209.1	PB	M	8-11	negative	not determined	control	successful		..	..	101303	65.54	0	0.87	161	2575	249	2831	1474	0.05	0.0078	0.0059	0.0488	0.0074	0.0062	0.5824		0	0	NA	-
Horsens, Denmark	HOM 1649	Horsens Ole Worms Gade	1050-1536	A1209/X1209.1	T			negative																						0.0051		0	0	NA	-
Horsens, Denmark	HOM 1649	Horsens Ole Worms Gade	1050-1536	A1587/X1587.2	PB	F	4-5	negative	absent	control	successful	yes	..	..	1793580	73.01	0.04	6.37	1601	86183	646	58357	30583	0.0627	0.0071	0.0064	0.0617	0.007	0.0064	0.3635		0	0	NA	-
Horsens, Denmark	HOM 1649	Horsens Ole Worms Gade	1050-1536	A1587/X1587.2	T			negative																						0.0067		0	0	NA	-
Horsens, Denmark	HOM 1649	Horsens Ole Worms Gade	1050-1536	A1455/X1455.2	T	M	0-0	negative	not determined	control	successful	Yes	..	-0.002891	5592207	89.14	0.16	30.84	5814	138953	15267	204312	106774	0.0462	0.0066	0.0062	0.0461	0.0065	0.0061	0.2999		0	0	NA	-
Horsens, Denmark	HOM 1649	Horsens Ole Worms Gade	1050-1536	A1248/X1248.1	PB	M	5-7	negative	not determined	control	successful	Yes	..	0	3423525	68.45	0.08	10.13	2596	83217	9028	102087	53631	0.055	0.0088	0.0071	0.0543	0.0088	0.0072	0.0066		0	0	NA	-
Horsens, Denmark	HOM 1649	Horsens Ole Worms Gade	1050-1536	A1248/X1248.1	T			negative																						0.7722		3	2	No	-
Horsens, Denmark	HOM 1649	Horsens Ole Worms Gade	1050-1536	A1209/X1209.2	T	-	6-11	negative	not determined	control			..	..	66424	71.5961	0.0004	32.2	455	1173	104	437	220	0.0418	0.016	0.013	0.0354	0.0189	0.014	0.71596		0	0	NA	-
Horsens, Denmark	HOM 1649	Horsens Ole Worms Gade	1050-1536	A1190/X1190.1	T	-	14-16	negative	not determined	control	successful		..	..	89034	74.4	0	7.06	16524	2212	177	1093	580	0.032	0.0123	0.0099	0.0354	0.0105	0.0111	0.0082		0	0	NA	-
Horsens, Denmark	HOM 1649	Horsens Ole Worms Gade	1050-1536	A1109/X1109.2	PB	F	10-12	negative	not determined	control			..	..	815674	71.78	0.02	2.07	515	39099	257	25985	13298	0.075	0.0104	0.0087	0.0739	0.0097	0.0082	0.2144		2	0	NA	-
Horsens, Denmark	HOM 1649	Horsens Ole Worms Gade	1050-1536	A1109/X1109.2	T			negative																						0.004		0	0	NA	-
Horsens, Denmark	HOM 1649	Horsens Ole Worms Gade	1050-1536	A1109/X1109.1	PB	M	7-9	negative	unspecific	uncertain			0.01	-0.007475	2788079	68.71	0.06	6.74	1729	67010	7218	84086	44124	0.0631	0.0093	0.0088	0.0632	0.0096	0.0092	0.7525		0	0	NA	-
Horsens, Denmark	HOM 1649	Horsens Ole Worms Gade	1050-1536	A1109/X1109.1	T			negative																						0.0045		0	0	NA	-
Horsens, Denmark	HOM 1649	Horsens Ole Worms Gade	1050-1536	X1402	PB	M	50-70	negative	not determined	control	successful	Yes	..	0	1589877	60.27	0.03	2.88	801	37568	3876	43111	22849	0.0914	0.0111	0.0077	0.0881	0.0112	0.0074	0.3648		0	1	No	-
Horsens, Denmark	HOM 1649	Horsens Ole Worms Gade	1050-1536	X1402	T			negative																						0.0417		0	0	NA	-
Horsens, Denmark	HOM 1649	Horsens Ole Worms Gade	1050-1536	X1468	PB	M	22-27	negative	not determined	control	successful	Yes	..	0	1192089	62.85	0.02	2.09	574	28177	2903	34095	17898	0.1315	0.0119	0.0089	0.1308	0.0128	0.0091	0.3225		4	1	No	-
Horsens, Denmark	HOM 1649	Horsens Ole Worms Gade	1050-1536	X1424	PB	M	22-25	negative	not determined	control	successful		..	0	559274	54.74	0.01	1.69	493	13833	1259	14206	7406	0.0715	0.0127	0.0106	0.0733	0.0129	0.0103	0.1113		8	0	NA	-
Horsens, Denmark	HOM 1649	Horsens Ole Worms Gade	1050-1536	X1424	T			negative																						0.0073		0	0	NA	-
Horsens, Denmark	HOM 1649	Horsens Ole Worms Gade	1050-1536	X1017	PB	M	35-55	negative	not determined	control	successful	Yes	0.01	0	2595005	61.16	0.05	7.71	2123	62670	6466	72016	37734	0.0805	0.0106	0.0084	0.0827	0.0104	0.0084	0.5547		0	0	NA	-
Horsens, Denmark	HOM 1649	Horsens Ole Worms Gade	1050-1536	X1017	T			negative																						0.0086		3	0	NA	-
Horsens, Denmark	HOM 1649	Horsens Ole Worms Gade	1050-1536	A1305/X1305.2	PB	M	0-0	control	not determined	control			0.01	-0.003527	7255718	69.11	0.16	22.59	5433	171098	18554	208568	110137	0.0708	0.0093	0.0077	0.0709	0.0092	0.008	0.7587		2	0	NA	-
Horsens, Denmark	HOM 1649	Horsens Ole Worms Gade	1050-1536	A1063/X1063.1	PB	F	28-35	negative	not determined	control	successful		..	..	247482	70.48	0.01	7.7	1801	11777	114	8173	4408	0.0761	0.0078	0.0067	0.0761	0.0089	0.0066	0.6785		0	0	NA	-
Horsens, Denmark	HOM 1649	Horsens Ole Worms Gade	1050-1536	A1063/X1063.1	T			negative																						0.0216		0	0	NA	-
Horsens, Denmark	HOM 1649	Horsens Ole Worms Gade	1050-1536	A1063.2/X1063.2	PB	F	-	negative	not determined	control	successful		..	..	75733	61.63	0	0.18	47	3539	31	2061	1088	0.0902	0.0088	0.0077	0.0869	0.0076	0.0078	0.6212		0	0	NA	-
Viborg, Denmark	VSM 09715	Skt. Morten	1000-1529	G1012	PB	M	65-75	negative	not determined	control	successful	yes	0.01	0	2363300	55.52	0.04	4.14	1256	55841	5633	58864	30848	0.1231	0.0127	0.0087	0.1213	0.0131	0.0088	0.3431		14	0	NA	-
Viborg, Denmark	VSM 09715	Skt. Morten	1000-1529	G1012	T			negative																						0.0354		0	0	NA	-
Viborg, Denmark	VSM 09715	Skt. Morten	1000-1529	G1007	PB	M	60-70	negative	not determined	control	successful	yes	0.02	0	5112872	61.86	0.1	7.3	2020	117513	12011	133190	70103	0.1227	0.012	0.0085	0.1198	0.012	0.0086	0.2845		34	0	NA	-
Viborg, Denmark	VSM 09715	Skt. Morten	1000-1529	G1007	T			negative																						0.4579		0	0	NA	-
Viborg, Denmark	VSM 09715	Skt. Morten	1000-1529	G1050	PB	F	21-23	negative	not determined	control	successful	yes	0.01	..	6545303	74.27	0.16	21.33	4884	304717	2384	193326	100217	0.0792	0.0085	0.0069	0.0785	0.0089	0.0072	0.7524		0	1	No	-
Viborg, Denmark	VSM 09715	Skt. Morten	1000-1529	G1050	T			negative																						0.2054		0	0	NA	-
Viborg, Denmark	VSM 09715	Skt. Morten	1000-1529	G1053	PB	M	21-23	negative	not determined	control	successful	yes	0.01	0.02	9052582	69.7	0.2	21.76	5320	217861	22973	255861	134268	0.0727	0.009	0.0069	0.0787	0.009	0.0069	0.9138		1	2	No	-
Viborg, Denmark	VSM 09715	Skt. Morten	1000-1529	G1053	T			negative																						0.3155		0	0	NA	-
Viborg, Denmark	VSM F902	Skt. Trinitatis/Drotten	1000-1529	G44	PB	F	76-90	negative	absent	control			0.02	..	1422489	57.45	0.03	3.11	926	64951	586	36409	18977	0.1182	0.0123	0.0083	0.1173	0.0124	0.0087	0.2782		6	0	NA	-
Viborg, Denmark	VSM F902	Skt. Trinitatis/Drotten	1000-1529	G11	PB	F	64-76	negative	not determined	control	successful	yes	..	..	1698699	59.27	0.03	6.38	1765	76118	725	42598	21988	0.0937	0.011	0.0083	0.094	0.0112	0.0083	0.3057		3	0	NA	-
Viborg, Denmark	VSM F902	Skt. Trinitatis/Drotten	1000-1529	G11	T			negative																						0.1521		0	0	NA	-
Viborg, Denmark	VSM F902	Skt. Trinitatis/Drotten	1000-1529	G48	PB	F	75-87	negative	not determined	control	successful	yes	0.01	..	2296119	68.66	0.05	12.49	3486	105839	839	67370	35116	0.0753	0.0089	0.0063	0.0749	0.009	0.0064	0.3643		0	0	NA	-
Viborg, Denmark	VSM F902	Skt. Trinitatis/Drotten	1000-1529	G48	T			negative																						0.1973		21	2	No	-
Viborg, Denmark	VSM F902	Skt. Trinitatis/Drotten	1000-1529	G66	PB	M	64-74	negative	not determined	control	successful	yes	..	-0.01074	1645388	76.21	0.04	2.9	634	40700	4253	53798	27443	0.061	0.0083	0.006	0.0605	0.0082	0.0057	0.0584		8	0	NA	-
Viborg, Denmark	VSM F902	Skt. Trinitatis/Drotten	1000-1529	G66	T			negative																						0.2559		0	0	NA	-
Viborg, Denmark	VSM F902	Skt. Trinitatis/Drotten	1000-1529	G10	PB	M	68-82	negative	absent	control	successful	yes	..	0	1160349	63.29	0.02	2.09	570	27790	2803	32589	16858	0.0957	0.011	0.0072	0.0943	0.0108	0.0079	0.1852		11	1	No	-
Viborg, Denmark	VSM F902	Skt. Trinitatis/Drotten	1000-1529	G10	T			negative																						0.1074		0	0	NA	-
Viborg, Denmark	VSM F902	Skt. Trinitatis/Drotten	1000-1529	G28	PB	F	60-70	negative	absent	control	successful	yes	..	..	4287199	77.99	0.11	7.91	1715	199810	1513	135732	70304	0.0612	0.007	0.005	0.0606	0.0072	0.0051	0.4597		0	0	NA	-
Viborg, Denmark	VSM F902	Skt. Trinitatis/Drotten	1000-1529	G28	T			negative																						0.5953		0	2	No	-
Viborg, Denmark	VSM F902	Skt. Trinitatis/Drotten	1000-1529	G12	PB	F	70-85	negative	not determined	control	successful	yes	0.01	..	16099218	71.5	0.37	34.82	8452	753482	5881	407891	210443	0.0878	0.0095	0.0066	0.0862	0.0095	0.0067	0.7903		0	1	No	-
Viborg, Denmark	VSM F902	Skt. Trinitatis/Drotten	1000-1529	G12	T			negative																						0.7234		0	0	NA	-
Viborg, Denmark	VSM F902	Skt. Trinitatis/Drotten	1000-1529	G52	PB	F	25-29	negative	absent	control	successful	yes	0.01	..	3355660	71.31	0.08	16.99	4109	158485	1203	100742	52161	0.0887	0.0113	0.009	0.0881	0.0113	0.0092	0.2212		0	0	NA	-
Viborg, Denmark	VSM F902	Skt. Trinitatis/Drotten	1432-1469 cal AD	G52	T			negative																						0.1499		0	0	NA	-
Viborg, Denmark	VSM F902	Skt. Trinitatis/Drotten	1000-1529	G1	PB	M	25-30	negative	absent	control	successful	yes	0.01	0	1314526	71.39	0.03	12.84	3116	31649	3448	41669	21710	0.0908	0.0122	0.0094	0.0908	0.012	0.0093	0.0835		0	0	NA	-
Viborg, Denmark	VSM F902	Skt. Trinitatis/Drotten	1000-1529	G1	T			negative																						0.0671		0	0	NA	-
Viborg, Denmark	VSM F902	Skt. Trinitatis/Drotten	1000-1529	G14	PB	M	22-25	negative	absent	control	successful	yes	0.01	..	875274	64.27	0.02	3.85	970	21277	2213	25964	13633	0.1165	0.0121	0.0094	0.1151	0.0121	0.0096	0.2977		7	0	NA	-
Viborg, Denmark	VSM F902	Skt. Trinitatis/Drotten	1000-1529	G14	T			negative																						0.0228		0	0	NA	-
Viborg, Denmark	VSM F902	Skt. Trinitatis/Drotten	1000-1529	G72	PB	M	23-27	negative	absent	control	successful	yes	0.04	0	5344029	61.22	0.11	14.23	3766	126516	13292	138251	72240	0.0914	0.0111	0.0088	0.0936	0.0109	0.0088	0.6894		6	0	NA	-
Viborg, Denmark	VSM F902	Skt. Trinitatis/Drotten	1000-1529	G72	T			negative																						0.6802		10	0	NA	-
Viborg, Denmark	VSM F902	Skt. Trinitatis/Drotten	1000-1529	G279/X926	PB	F	67-85	negative	not determined	control	successful	yes	..	..	2289640	62.1	0.05	10.72	2992	102940	1018	60190	30929	0.0855	0.0101	0.008	0.084	0.0102	0.0082	0.0298		0	0	NA	-
Viborg, Denmark	VSM F902	Skt. Trinitatis/Drotten	1000-1529	G279/X926	T			negative																						0.2794		9	0	NA	-
Viborg, Denmark	VSM F902	Skt. Trinitatis/Drotten	1000-1529	G276/X911	PB	F	21-23	negative	not determined	control	successful		..	..	408255	58.29	0.01	0.81	240	18700	155	10940	5720	0.1345	0.0134	0.0092	0.1324	0.0132	0.0095	0.1365		16	1	No	-
Viborg, Denmark	VSM F855	Skt. Mathias	1000-1529	G152	PB	F	63-75	negative	not determined	control	successful		..	..	567579	58.51	0.01	0.98	279	27030	223	15134	7831	0.1387	0.0148	0.0104	0.1354	0.0146	0.0101	0.115		3	0	NA	-
Viborg, Denmark	VSM F855	Skt. Mathias	1000-1529	G151	PB	M	19-23	negative	not determined	control	successful		..	..	284280	48.77	0	1.49	365	7730	771	6775	3676	0.0532	0.0156	0.0133	0.0534	0.0147	0.0124	0.0546		5	0	NA	-
Viborg, Denmark	VSM F855	Skt. Mathias	1000-1529	G151	T			negative																						0.0176		0	0	NA	-
Viborg, Denmark	VSM F29	Faldborg Kirkegård	1100-mid 16th c.	X491	PB	F	80-100	negative	not determined	control	successful		..	..	538374	73.23	0.01	1.83	455	25795	240	17492	9220	0.0608	0.0082	0.0058	0.0622	0.0076	0.006	0.0698		15	0	NA	-
Viborg, Denmark	VSM F29	Faldborg Kirkegård	1100-mid 16th c.	X491	T			negative																						0.06		27	0	NA	-
Viborg, Denmark	VSM F29	Faldborg Kirkegård	1100-mid 16th c.	X133	PB	M	18-25	negative	not determined	control	successful	yes	0.03	..	6188543	64.65	0.13	13.05	3453	292176	2617	163007	84011	0.1035	0.0129	0.0093	0.1025	0.0134	0.0096	0.6568		0	1	No	-
Viborg, Denmark	VSM F29	Faldborg Kirkegård	1100-mid 16th c.	X133	T			negative																						0.0964		6	1	No	-
Viborg, Denmark	VSM F29	Faldborg Kirkegård	1100-mid 16th c.	X76	PB	F	19-21	negative	not determined	control	successful	yes	..	0	989113	52.88	0.02	1.95	596	46852	392	24746	12920	0.0846	0.0126	0.0102	0.0853	0.0121	0.0101	0.1789		31	1	Yes	-
Viborg, Denmark	VSM F29	Faldborg Kirkegård	1100-mid 16th c.	X76	T			negative																						0.004		96	0	NA	-
Viborg, Denmark	VSM C316	Skt. Mikkel	1000-1800	X52	PB	M	58-72	negative	not determined	control	successful	yes	0.01	0.00	5981090	68.99	0.13	15.6	3945	143113	15243	170850	88862	0.0823	0.0087	0.0062	0.0805	0.0087	0.0062	0.6503		3	0	NA	-
Viborg, Denmark	VSM C316	Skt. Mikkel	1000-1800	X52	T			negative																						0.4791		2	0	NA	-
Viborg, Denmark	VSM C316	Skt. Mikkel	1000-1800	X83	T	F	56-66	negative	absent	control	successful		..	..	521163	71.78	0.01	2.28	574	24189	226	16237	8455	0.0617	0.0078	0.0053	0.0593	0.0075	0.0052	0.1845		0	0	NA	-
Viborg, Denmark	VSM C316	Skt. Mikkel	1000-1800	X205	PB	F	54-66	negative	not determined	control	successful	yes	0.01	..	3814868	59.21	0.07	7.89	2258	169672	1598	97523	51413	0.1154	0.0135	0.0098	0.1142	0.0139	0.0099	0.8008		0	0	NA	-
Viborg, Denmark	VSM C316	Skt. Mikkel	1000-1800	X205	T			negative																						0.0164		4	0	NA	-
Viborg, Denmark	VSM C316	Skt. Mikkel	1000-1800	X115	PB	M	55-67	negative	not determined	control	successful	yes	..	0	2424981	63.28	0.05	4.89	1356	57788	5943	67426	35413	0.0917	0.0112	0.0079	0.0902	0.0111	0.0079	0.5856		0	0	NA	-
Viborg, Denmark	VSM C316	Skt. Mikkel	1000-1800	X115	T			negative																						0.0773		0	0	NA	-
Viborg, Denmark	VSM C316	Skt. Mikkel	1000-1800	X133	PB	F	65-85	negative	not determined	control	successful	yes	0.01	..	6188543	64.65	0.13	13.05	3453	292176	2617	163007	84011	0.1035	0.0129	0.0093	0.1025	0.0134	0.0096	0.2909		0	0	NA	-
Viborg, Denmark	VSM C316	Skt. Mikkel	1000-1800	X133	T			negative																						0.0964		0	1	Yes	-
Viborg, Denmark	VSM C316	Skt. Mikkel	1000-1800	X106	PB	M	53-68	negative	absent	control	successful	yes	0.01	-0.005659	4785412	62.93	0.1	44.97	13337	115459	11920	128496	66480	0.0617	0.0086	0.0067	0.0613	0.0088	0.0068	0.3108		0	0	NA	-
Viborg, Denmark	VSM C316	Skt. Mikkel	1000-1800	X106	T			negative																						0.3515		0	0	NA	-
Viborg, Denmark	VSM C316	Skt. Mikkel	1000-1800	X181	PB	F	21-24	negative	not determined	control			0.01	..	1925161	58.96	0.04	6.49	1860	89296	717	51049	26674	0.0921	0.0122	0.01	0.0914	0.0119	0.0097	0.3759		0	0	NA	-
Viborg, Denmark	VSM C316	Skt. Mikkel	1000-1800	X181	T			negative																						0.1032		1	0	NA	-
Viborg, Denmark	VSM C316	Skt. Mikkel	1000-1800	X254	PB	F	20-24	negative	not determined	control			..	..	516633	44.43	0.01	1.53	468	23262	230	10511	5381	0.0903	0.0149	0.0111	0.0901	0.015	0.0112	0.1205		28	0	NA	-
Viborg, Denmark	VSM C316	Skt. Mikkel	1000-1800	X254	T			negative																						0.0132		2	0	NA	-
Viborg, Denmark	VSM C316	Skt. Mikkel	1000-1800	X88	PB	F	21-23	negative	absent	control	successful	yes	0.01	..	3877408	61.61	0.08	7.9	2151	181363	1500	103570	53378	0.06	0.0096	0.0082	0.0632	0.0096	0.0081	0.6067		0	0	NA	-
Viborg, Denmark	VSM C316	Skt. Mikkel	1000-1800	X88	T			negative																						0.1355		0	0	NA	-
Viborg, Denmark	VSM C316	Skt. Mikkel	1000-1800	X118	foot	F	22-25	negative	not determined	control	successful		..	..	233650	70.49	0.01	1.46	363	10436	71	7107	3669	0.0375	0.0059	0.0047	0.0368	0.0058	0.0053	0.0741		3	0	NA	-
Viborg, Denmark	VSM C316	Skt. Mikkel	1000-1800	X152	foot	M	-	negative	not determined	control	successful		..	..	56344	61.41	0	0.09	25	1348	158	1567	835	0.0459	0.0079	0.0077	0.0455	0.0101	0.0074	0.0238		0	0	NA	-
Viborg, Denmark	VSM 09543	Gråbrødrekloster	1529-1812	G18	hand	M	62-75	negative	not determined	control	successful	yes	..	..	989980	91.82	0.03	2025-02-07	433	22957	2121	40812	19826	0.0372	0.0064	0.0059	0.0370	0.0061	0.0059	0.0376		14	0	NA	-
Viborg, Denmark	VSM 09543	Gråbrødrekloster	1529-1812	G42	PB	F	62-75	negative	not determined	control	successful	yes	0.01	..	2874343	63.89	0.06	7.23	1919	136116	1034	77499	39746	0.1133	0.0113	0.0078	0.1116	0.0115	0.0081	0.7247		0	2	No	-
Odense, Denmark	OBM 9397	Klosterbakken	1086-1800	X2186	PB	M	20-25	negative	not determined	control	successful	yes	0.01	0	26163891	73.07	0.62	56.44	13433	585266	62757	505061	254798	0.1335	0.0160	0.0116	0.1331	0.0162	0.0117	0.6410		0	0	NA	-
Odense, Denmark	OBM 9397	Klosterbakken	1086-1800	X2186	T			negative																						0.0633		0	0	NA	-
Odense, Denmark	OBM 9784/9785	Skt. Knuds Plads	1086-1800	G547	PB	M	27-32	negative	not determined	control	successful	yes	0.01	0.019428	7134975	63.89	0.15	8.95	2494	162474	17464	185161	97790	0.1094	0.0146	0.0105	0.1093	0.0146	0.0105	0.7874		0	2	No	-
Odense, Denmark	OBM 9784/9785	Skt. Knuds Plads	1086-1800	G547	T			negative																						0.5782		0	1	No	-
Odense, Denmark	OBM 9784/9785	Skt. Knuds Plads	1086-1800	G540	PB	F	3-5	negative	not determined	control	successful	yes	..	..	2239545	68.35	0.05	4.61	1168	104589	847	66816	34768	0.1122	0.0112	0.0081	0.1126	0.0112	0.0082	0.3784		0	0	NA	-
Odense, Denmark	OBM 9784/9785	Skt. Knuds Plads	1086-1800	G540	T			negative																						0.0351		0	0	NA	-
Odense, Denmark	OBM 3183	Albani Torv	1000-1540	A156/X244	PB	F	14-16	negative	not determined	control			..	..	232654	57.13	0	1.37	301	10542	80	5700	2919	0.0879	0.0109	0.009	0.0833	0.0113	0.0093	0.0033		0	0	NA	-
Odense, Denmark	OBM 3183	Albani Torv	1000-1540	A156/X244	T			negative																						0.7477		6	0	NA	-
Odense, Denmark	OBM 3183	Albani Torv	1000-1540	A156/X242	PB	M	7-9	negative	not determined	control	successful		..	..	63760	51.96	0	0.36	86	1512	158	1379	713	0.0965	0.0156	0.0129	0.0952	0.0149	0.0128	0.0031		0	0	NA	-
Odense, Denmark	OBM 3183	Albani Torv	1000-1540	A156/X242	T			negative																						0.7843		0	0	NA	-
Odense, Denmark	OBM 3183	Albani Torv	1000-1540	A156/X241	PB	M	15-18	negative	not determined	control	successful		..	..	10945	46.05	0	0.39	91	255	23	185	82	0.0467	0.0188	0.0152	0.0513	0.0145	0.0145	0.0223		0	0	NA	-
Odense, Denmark	OBM 3183	Albani Torv	1000-1540	A156/X241	T			negative																						0.0046		6	0	NA	-
Odense, Denmark	OBM 3183	Albani Torv	1000-1540	A156/X243	PB	M	14-16	negative	not determined	control	successful		..	..	95289	56.36	0	1.34	290	2363	233	2309	1174	0.0877	0.0122	0.0103	0.0868	0.0141	0.0102	0.0041		1	0	NA	-
Odense, Denmark	OBM 3183	Albani Torv	1000-1540	A156/X243	T			negative																						0.6773		5	1	No	-
Odense, Denmark	OBM 3183	Albani Torv	1000-1540	A156/X252	PB	M	7-9	negative	not determined	control	successful	yes	..	0.01	9771169	86.31	0.27	25.19	5411	240767	29572	273915	135499	0.0768	0.0093	0.0087	0.0724	0.0091	0.0086	0.6747		0	0	NA	-
Odense, Denmark	OBM 3183	Albani Torv	1000-1540	A156/X252	T			negative																						0.0055		2	0	NA	-
Odense, Denmark	OBM 8541	Albani Torv	1000-1540	AT82/G4	PB	M	-	negative	not determined	control	successful	yes		0	3572674	70.08	0.08	9.14	2210	83610	9088	107280	56564	0.0821	0.0101	0.0077	0.0809	0.0102	0.0078	0.7003		2	1	No	-
Odense, Denmark	OBM 8541	Albani Torv	1000-1540	AT82/G4	T			negative																						0.1528		0	0	NA	-
Odense, Denmark	OBM 8541	Albani Torv	1000-1540	AT 83 G122	PB	F	-	negative	not determined	control	successful	yes	..	..	4202643	74.27	0.1	15.76	3675	195486	1552	129208	67975	0.0786	0.0107	0.0085	0.078	0.0108	0.0089	0.4176		0	0	NA	-
Odense, Denmark	OBM 8541	Albani Torv	1000-1540	AT 83 G122	T			negative																						0.0687		3	0	NA	-
Odense, Denmark	OBM 8541	Albani Torv	1000-1540	AT 83 G109	PB	F	-	negative	not determined	control	successful	yes	..	..	875803	70.18	0.02	2.2	523	40795	337	27235	14298	0.0414	0.0068	0.0059	0.0406	0.0074	0.0056	0.0247		0	0	NA	-
Odense, Denmark	OBM 8541	Albani Torv	1000-1540	AT 83 G109	T			negative																						0.1768		4	0	NA	-
Odense, Denmark	-	Skt. Jørgensgården	1270-1550	G104	T	F	16-20	positive (PCR)	-	case	Pierini et al., 2020	yes	..	-	-	-	-	-	-	-	-	-	-	-	-	-	-	-	-	-	-	-	-	-	-
Odense, Denmark	-	Skt. Jørgensgården	1270-1550	G1044	T	F	30-45	positive (PCR)	-	case	Pierini et al., 2020	yes	..	-	-	-	-	-	-	-	-	-	-	-	-	-	-	-	-	-	-	-	-	-	-
Odense, Denmark	-	Skt. Jørgensgården	1270-1550	G1049	T	F	22-24	positive (PCR)	-	case	Pierini et al., 2020	yes	..	-	-	-	-	-	-	-	-	-	-	-	-	-	-	-	-	-	-	-	-	-	-
Odense, Denmark	-	Skt. Jørgensgården	1270-1550	G1083	T	M	13-15	positive (PCR)	-	case	Pierini et al., 2020	yes	..	-	-	-	-	-	-	-	-	-	-	-	-	-	-	-	-	-	-	-	-	-	-
Odense, Denmark	-	Skt. Jørgensgården	1270-1550	G1137	T	F	37-47	positive (PCR)	-	case	Pierini et al., 2020	yes	..	-	-	-	-	-	-	-	-	-	-	-	-	-	-	-	-	-	-	-	-	-	-
Odense, Denmark	-	Skt. Jørgensgården	1270-1550	G154	T	M	16-18	positive (PCR)	-	case	Pierini et al., 2020	yes	..	-	-	-	-	-	-	-	-	-	-	-	-	-	-	-	-	-	-	-	-	-	-
Odense, Denmark	-	Skt. Jørgensgården	1270-1550	G255	T	F	27-35	positive (PCR)	-	case	Pierini et al., 2020		..	-	-	-	-	-	-	-	-	-	-	-	-	-	-	-	-	-	-	-	-	-	-
Odense, Denmark	-	Skt. Jørgensgården	1270-1550	G348	T	M	27-35	positive (PCR)	-	case	Pierini et al., 2020	yes	..	-	-	-	-	-	-	-	-	-	-	-	-	-	-	-	-	-	-	-	-	-	-
Odense, Denmark	-	Skt. Jørgensgården	1270-1550	G472	T	F	19-22	positive (PCR)	-	case	Pierini et al., 2020	yes	..	-	-	-	-	-	-	-	-	-	-	-	-	-	-	-	-	-	-	-	-	-	-
Odense, Denmark	-	Skt. Jørgensgården	1270-1550	G507	T	F	16-19	positive (PCR)	-	case	Pierini et al., 2020	yes	..	-	-	-	-	-	-	-	-	-	-	-	-	-	-	-	-	-	-	-	-	-	-
Odense, Denmark	-	Skt. Jørgensgården	1270-1550	G533	T	F	23-26	positive (PCR)	-	case	Pierini et al., 2020	yes	..	-	-	-	-	-	-	-	-	-	-	-	-	-	-	-	-	-	-	-	-	-	-
Odense, Denmark	-	Skt. Jørgensgården	1270-1550	G860	T	-	28-35	positive (PCR)	-	case	Pierini et al., 2020	yes	..	-	-	-	-	-	-	-	-	-	-	-	-	-	-	-	-	-	-	-	-	-	-
Odense, Denmark	-	Skt. Jørgensgården	1270-1550	G912	T	M	26-29	positive (PCR)	-	case	Pierini et al., 2020	yes	..	-	-	-	-	-	-	-	-	-	-	-	-	-	-	-	-	-	-	-	-	-	-
Odense, Denmark	-	Skt. Jørgensgården	1270-1550	G936	T	M	17-20	positive (PCR)	-	case	Pierini et al., 2020	yes	..	-	-	-	-	-	-	-	-	-	-	-	-	-	-	-	-	-	-	-	-	-	-
Odense, Denmark	-	Skt. Jørgensgården	1270-1550	G951	T	F	28-38	positive (PCR)	-	case	Pierini et al., 2020	yes	..	-	-	-	-	-	-	-	-	-	-	-	-	-	-	-	-	-	-	-	-	-	-
T - tooth; PB - petrous bone; PCR - M. leprae DNA was detected using PCR in Pierini et al., 2020; .. - contamination was not estimated; Pierini et al., 2020 - HLA genotypes incorporated from a previous study (doi: 10.1038/s41598-020-64312-w)
1The genetic sex of the analyzed individuals was determined based on the ratio of the total merged sequences aligning to the Y chromosome in relation to the total number of sequences aligning to the Y and X chromosomes (Skoglund et al., 2013). Furthermore, the ratio of X chromosome-derived sequences was compared to the variability observed in autosomes (Mittnik et al., 2016).
2Age-at-death was estimated in previous studies for German collections (Prescher and Wagner, 2016; Rieger et al., 2022) and according to Milner and Boldsen (2012) for Danish collections.
3Osteological sex was estimated in previous studies (Supplement: Skeletal_collections-literature).
4 Skeletal lesions characteristic for advanced leprosy, such as facies leprosa, atrophy of the phalanges & periostitis of the tibiae and fibulae. A holistic approach was taken when assessing each set of skeletal remains. In instances when it was impossible to assess all relevant skeletal features due to missing skeletal elements or taphonomic changes, presence of leprosy-specific lesions was clas…
5Contamination of mtDNA and X chromosome was performed with Schmutzi (Renaud et al., 2015) and ANGSD (Korneliussen et al., 2014), respectively.
(C) - M. leprae capture

## Sheet: TableS2
Table S2. List of published strains used in the phylogenetic analysis.
Strain ID	Accession No.	Origin	Strain ID	Accession No.	Origin
1262-16	SRR6241805	Pakistan	Kanazawa	SRR6241778	Japan
2936	SRR6241802	Malawi	Kitasato	SRR6241779	Japan
2DDS	SRR6241798	Brazil	Korea-3-2	SRR6241784	Korea
85054	SRR6241803	Martinique	Kusatsu-6	SRR6241785	Japan
97016	SRR6241804	West Indies	Kyoto-1	SRR6241782	Japan
Airaku2	SRR6241799	Japan	Ml10-91	SRR6241783	Mali
Airaku3	SRR1132821	Japan	Ml10-93	SRR6241776	Mali
Amami	SRR6241800	Japan	Ml10-94	SRR6241777	Mali
ARLP_07	SRR6241801	Ethiopia	Ml10-95	SRR6241793	Mali
ARLP_08	SRR6241796	Ethiopia	Ml10-96	SRR6241792	Mali
ARLP_10	SRR6241797	Ethiopia	Ml10-97	SRR6241791	Mali
ARLP_11	SRR6241818	Ethiopia	Ml10-98	SRR6241790	Mali
ARLP_12	SRR6241819	Ethiopia	Ml10-99	SRR6241789	Mali
ARLP_13	SRR6241820	Ethiopia	Ml2-10	SRR3330052	Guinea
ARLP_14	SRR6241821	Ethiopia	Ml2-5	SRR6241788	Mali
ARLP_20	SRR6241822	Ethiopia	Ml6-55	SRR3330054	Guinea
ARLP_23	SRR6241823	Ethiopia	Ml9-79	SRR6241787	Mali
ARLP_25	SRR6241824	Ethiopia	Ml9-80	SRR6241786	Mali
ARLP_27	SRR6241825	Ethiopia	Ml9-81	SRR6241795	Mali
ARLP_29	SRR6241816	Ethiopia	Ml9-82	SRR6241794	Mali
ARLP_30	SRR6241817	Ethiopia	Ml9-83	SRR6241806	Mali
ARLP_32	SRR6241712	Ethiopia	Ml9-84	SRR6241807	Mali
ARLP_37	SRR6241711	Ethiopia	Ml9-86	SRR6241808	Mali
ARLP_40	SRR6241714	Ethiopia	Ml9-87	SRR6241809	Mali
ARLP_46	SRR6241713	Ethiopia	Ng12-33	SRR6241810	Niger
ARLP_48	SRR6241708	Ethiopia	Ng13-32	SRR6241811	Niger
ARLP_49	SRR6241707	Ethiopia	Ng13-33	SRR6241812	Niger
ARLP_52	SRR6241710	Ethiopia	Ng14-35	SRR6241813	Niger
ARLP_57	SRR6241709	Ethiopia	Ng15-36	SRR6241814	Niger
ARLP_62	SRR6241716	Ethiopia	Ng16-38	SRR6241775	Niger
ARLP_63	SRR6241715	Ethiopia	Ng17-39	SRR6241774	Niger
ARLP_65	SRR6241723	Ethiopia	NHDP-55	SRR062543	USA
ARLP_68	SRR6241724	Ethiopia	NHDP-63	SRR020801	USA
ARLP_73	SRR6241721	Ethiopia	NHDP-98	SRR062638	USA
ARLP_74	SRR6241722	Ethiopia	Oku-4	SRR6241773	Japan
Bn7-39	SRR6241719	Benin	Pak_A1	SRR6241772	Pakistan
Bn7-41	SRR6241720	Benin	Ryukyu-2	SRR6241771	Japan
Bn8-46	SRR6241717	Benin	S10	SRR847083	China
Bn8-47	SRR6241718	Benin	S11	SRR847084	India
Bn8-51	SRR6241725	Benin	S13	SRR847086	Mali
Bn8-52	SRR6241726	Benin	S14	SRR847087	Mali
BP	SRR6241730	Brazil	S15	SRR847060	New Caledonia
BPA1	SRR6241730	Brazil	S2	SRR847077	West Indies
Br1	SRR6241732	Brazil	Thai-237	SRR6241770	Thailand
Br14-1	SRR6241732	Brazil	Thai-311	SRR6241769	Thailand
Br14-2	SRR6241728	Brazil	Thai53	SRR020800	Thailand
Br14-3	SRR6241727	Brazil	Lauchheim G83	ERR7564468	Germany
Br14-4	SRR6241734	Brazil	Tsukuba-1	SRR6241768	Japan
Br14-5	SRR6241733	Brazil	US57	SRR6241767	Marshall Islands
Br1A1	SRR6241732	Brazil	W09	SRR062544	USA
Br2016-14	SRR6241731	Brazil	Ye2-3	SRR6241766	Yemen
Br2016-15	SRR6241736	Brazil	Ye3s2	SRR6241737	Yemen
Br2016-16	SRR6241735	Brazil	Ye4-10	SRR6241751	Yemen
Br2016-17	SRR6241745	Brazil	Ye4-11	SRR6241752	Yemen
Br2016-18	SRR6241746	Brazil	Ye4-12	SRR6241753	Yemen
Br2016-19	SRR6241747	Brazil	Ye4-8	SRR6241754	Yemen
Br2016-20	SRR6241748	Brazil	Zensho-2	SRR6241755	Japan
Br2016-21	SRR6241741	Brazil	Zensho-4	SRR6241756	Japan
Br2016-24	SRR6241742	Brazil	Zensho-5	SRR6241757	Japan
Br2016-26	SRR6241743	Brazil	Zensho-9	SRR6241758	Japan
Br2016-27	SRR6241744	Brazil	3077	SRR847038; SRR847039	Sweden
Br2016-45	SRR6241739	Brazil	Body188	SRR6263249; SRR6263255	Czech Republic
Br2016-46	SRR6241740	Brazil	GC96	SRR6263252; SRR6263253; SRR6263254	UK
Br2016-47	SRR6241759	Brazil	Jorgen_1083		Denmark
Br4923	GCF_000026685.1	Brazil	Jorgen_1149		Denmark
BrMM1	SRR6241749	Brazil	Jorgen_154		Denmark
BrMM2	SRR6241761	Brazil	Jorgen_34		Denmark
BrMM4	SRR6241760	Brazil	Jorgen_404		Denmark
BrMM5	SRR6241763	Brazil	Jorgen_427		Denmark
Brw15_10	SRR3672752	UK	Jorgen_507		Denmark
Brw15-1E	SRR3672737	UK	Jorgen_533		Denmark
Brw15-12M	SRR3672753	UK	Jorgen_625		Denmark
Brw15-20M	SRR3672757	UK	Jorgen_722		Denmark
Brw15-25E	SRR3672758	UK	Jorgen_749		Denmark
Brw15-5E	SRR3672738	UK	Refshale_16	SRR847056; SRR847057	Germany
EGG	SRR6241762	Mexico	SK11	SRR6263250; SRR6263256	Denmark
Fio3	SRR6241765	Brazil	SK2	SRR7608163	Hungary
Gu4-17	SRR6241764	Guinea	SK8	SRR847069; SRR847070	UK
Gu5-23	SRR6241750	Guinea	SK14	SRR6233936; SRR847036; SRR847064	UK
Indonesia-1	SRR6241780	Indonesia	T18	SRR6263251; SRR6263257	UK
R7546-671	SRR15512562	Russia	UF703	SRR15512702	Spain
	SRR15512564			SRR15512703
	SRR15512682			SRR15512704
	SRR15512683			SRR15512705
UF11	SRR15512654	Spain	KirkHill	SRR15512519	UK
	SRR15512655			SRR15512520
	SRR15512657			SRR15512522
	SRR15512658			SRR15512692
				SRR15512693
				SRR15512694
				SRR15512695
				SRR15512696
				SRR15512697
UF21	SRR15512648	Spain	UF803	SRR15512609	Spain
	SRR15512649			SRR15512610
	SRR15512650			SRR15512611
	SRR15512651
	SRR15512652
UF25	SRR15512646	Spain	CHRY044	SRR15512532	UK
	SRR15512647			SRR15512723
JDS097	SRR15512689	UK	BEL024	SRR15512724	Belarus
PAVd’09_I.5	SRR15512575	Portugal	CHRY023	SRR15512549	UK
	SRR15512576
	SRR15512577
	SRR15512578
	SRR15512579
	SRR15512580
	SRR15512581
	SRR15512583
	SRR15512584
	SRR15512585
	SRR15512586
	SRR15512587
	SRR15512588
	SRR15512589
	SRR15512590
	SRR15512591
	SRR15512592
Bergen	SRR15512594	Norway	EDI006	SRR15512522	UK
	SRR15512595			SRR15512521
UF700	SRR15512713	Spain	UF101	SRR15512636	Spain
	SRR15512714			SRR15512637
	SRR15512715			SRR15512639
	SRR15512716			SRR15512638
	SRR15512717			SRR15512640
Izumi	SRR6241781	Japan	M. lepromatosis	SRR1576832	Mexico
									178
									183

## Sheet: TableS3
Table S3. Country codes for strains used in the phylogeny.
Code	Country
BJ	Benin
BR	Brazil
BY	Belarus
CZ	Czech Republic
DE	Germany
DK	Denmark
ES	Spain
ET	Ethiopia
GB	Great Britain
GN	Guinea
HU	Hungary
ID	Indonesia
IN	India
IT	Italy
JP	Japan
KR	Korea
ML	Mali
MQ	Martinique
MX	Mexico
NC	New Caledonia
NG	Nigeria
NO	Norway
RU	Russia
SE	Sweden
TH	Thailand
US	United States of America
YE	Yemen

## Sheet: TableS4
Table S4. Results of the kinship analysis.
Site	Individual 1	Individual 2	N of SNPs	N of mismatch	Pairwise mismatch [%]	Bootstrap mean	Bootstrap SEM	CI95% LB	CI95% UP	r	r [95% CI lb]	r [95% CI ub]	Relatedness
Horsens Klosterkirke	X2468	X2605	4447	1010	0.2271728515625	0.2269287109375	0.0001992829397048	0.21435546875	0.239019775390625	0.23601895734597156	0.14402843601895743	0.3355450236966825	2nd-degree/3rd-degree
Ribe Gråbrødrekloster	G120	G110	5613	1263	0.2249755859375	0.224853515625	0.0001803438225537	0.213616943359375	0.236212158203125	0.2530805687203791	0.165829383886256	0.3412796208530805	2nd-degree/3rd-degree
Tirup kirke	G79	G232	6417	1189	0.185302734375	0.185302734375	0.0001556144020697	0.1751678466796875	0.1953125	0.5611374407582939	0.4834123222748815	0.6398341232227489	1st-degree
Tirup kirke	G371	G232	5194	1195	0.2301025390625	0.230224609375	0.0001878229643586	0.2183837890625	0.2415771484375	0.21327014218009477	0.12417061611374403	0.30426540284360193	2nd-degree/3rd-degree

## Sheet: TableS5
Table S5. Results of the Fisher’s exact test (two-tailed) between frequencies of all observed HLA alleles in individuals from Klosterkirken and the all remaining controls.
		Klosterkirken		Remaining controls
HLA locus	Allele	N of alleles	Frequency	N of alleles	Frequency	p_value*	OR	CI_low	CI_up
A	01	14	0.166667	50	0.174825	1	0.944143	0.454349	1.86108
	02	23	0.27381	98	0.342657	1	0.723934	0.402177	1.27079
	03	12	0.142857	42	0.146853	1	0.968311	0.439947	1.99752
	11	6	0.0714286	17	0.0594406	1	1.21654	0.379473	3.37431
	24	3	0.0357143	29	0.101399	1	0.328995	0.0625106	1.10441
	25	1	0.0119048	5	0.0174825	1	0.67776	0.0141517	6.17951
	26	5	0.0595238	2	0.00699301	0.13177	8.91714	1.42732	95.3306
	29	0	0	5	0.0174825	1	0	0	3.72323
	30	4	0.0476191	5	0.0174825	1	2.80029	0.542503	13.3451
	31	5	0.0595238	8	0.027972	1	2.19384	0.548765	7.85552
	32	4	0.0476191	7	0.0244755	1	1.98861	0.416216	8.05495
	33	0	0	2	0.00699301	1	0	0	18.1838
	66	1	0.0119048	2	0.00699301	1	1.70802	0.0286571	33.2062
	68	5	0.0595238	12	0.041958	1	1.44358	0.386559	4.56808
	23	0	0	1	0.0034965	1	0	0	132.513
	36	1	0.0119048	0	0	1	Inf	0.0873015	Inf
	74	0	0	1	0.0034965	1	0	0	132.513
B	07	14	0.17284	40	0.142857	1	1.25293	0.593113	2.52298
	08	9	0.111111	34	0.121429	1	0.90466	0.36422	2.04062
	13	0	0	8	0.0285714	1	0	0	2.01582
	15	13	0.160494	26	0.0928571	1	1.86408	0.832867	4.0003
	18	7	0.0864198	11	0.0392857	1	2.30685	0.731316	6.78489
	27	2	0.0246914	19	0.0678571	1	0.348509	0.0385483	1.49621
	35	5	0.0617284	15	0.0535714	1	1.16174	0.319902	3.50257
	37	3	0.037037	5	0.0178571	1	2.11023	0.320694	11.1224
	38	0	0	1	0.00357143	1	0	0	134.534
	39	1	0.0123457	10	0.0357143	1	0.338229	0.007686	2.44234
	40	7	0.0864198	29	0.103571	1	0.819174	0.290893	2.0127
	41	0	0	1	0.00357143	1	0	0	134.534
	44	7	0.0864198	24	0.0857143	1	1.00898	0.352839	2.53686
	48	1	0.0123457	4	0.0142857	1	0.862841	0.0173001	8.87835
	49	1	0.0123457	1	0.00357143	1	3.47197	0.0438844	274.093
	51	6	0.0740741	28	0.1	1	0.720629	0.235042	1.86315
	55	1	0.0123457	7	0.025	1	0.488312	0.0106888	3.89227
	57	1	0.0123457	11	0.0392857	1	0.306384	0.00701908	2.16701
	58	0	0	4	0.0142857	1	0	0	5.256
	14	1	0.0123457	0	0	1	Inf	0.0886356	Inf
	45	0	0	1	0.00357143	1	0	0	134.534
	50	1	0.0123457	0	0	1	Inf	0.0886356	Inf
	56	1	0.0123457	0	0	1	Inf	0.0886356	Inf
	81	0	0	1	0.00357143	1	0	0	134.534
C	01	1	0.0135135	4	0.0143885	1	0.938549	0.0187996	9.67082
	02	2	0.027027	15	0.0539568	1	0.487876	0.0529506	2.17462
	03	17	0.22973	71	0.255396	1	0.869852	0.444215	1.63743
	04	6	0.0810811	16	0.057554	1	1.4432	0.44524	4.06958
	05	6	0.0810811	17	0.0611511	1	1.35341	0.420474	3.77361
	06	8	0.108108	24	0.0863309	1	1.28187	0.475501	3.11972
	07	23	0.310811	88	0.316547	1	0.973779	0.53263	1.74185
	08	1	0.0135135	5	0.0179856	1	0.748517	0.0156066	6.83836
	12	3	0.0405405	12	0.0431655	1	0.936807	0.165221	3.60194
	14	3	0.0405405	5	0.0179856	1	2.30038	0.349006	12.1494
	15	2	0.027027	10	0.0359712	1	0.745025	0.0777013	3.61093
	16	1	0.0135135	9	0.0323741	1	0.41022	0.00922046	3.04438
	11	0	0	1	0.00359712	1	0	0	146.181
	17	0	0	1	0.00359712	1	0	0	146.181
	18	1	0.0135135	0	0	1	Inf	0.096327	Inf
DQB1	02	13	0.175676	55	0.20073	1	0.848959	0.398724	1.70331
	03	24	0.324324	81	0.29562	1	1.14325	0.627622	2.04365
	04	1	0.0135135	17	0.0620438	0.685512	0.207681	0.00489312	1.36979
	05	10	0.135135	32	0.116788	1	1.1811	0.49106	2.62647
	06	26	0.351351	89	0.324817	1	1.12554	0.627163	1.98915
DRB1	01	8	0.106667	28	0.103704	1	1.03189	0.387985	2.46198
	03	10	0.133333	41	0.151852	1	0.85966	0.363743	1.8661
	04	18	0.24	37	0.137037	0.627033	1.98417	0.987961	3.88405
	07	4	0.0533333	24	0.0888889	1	0.578244	0.141181	1.76236
	08	1	0.0133333	19	0.0703704	1	0.179064	0.00424392	1.16465
	11	5	0.0666667	12	0.0444444	1	1.5336	0.409267	4.87321
	12	1	0.0133333	4	0.0148148	1	0.898919	0.0180073	9.26223
	13	11	0.146667	47	0.174074	1	0.815972	0.360186	1.71397
	14	0	0	8	0.0296296	1	0	0	2.10044
	15	16	0.213333	43	0.159259	1	1.43002	0.700938	2.81098
	16	0	0	4	0.0148148	1	0	0	5.47717
	9	0	0	3	0.0111111	1	0	0	8.75443
	10	1	0.0133333	0	0	1	Inf	0.0923076	Inf
DPB1	01	2	0.04	5	0.0324675	1	1.2403	0.114585	7.87898
	02	3	0.06	14	0.0909091	1	0.639555	0.112996	2.43536
	03	3	0.06	19	0.123377	1	0.455004	0.082545	1.65021
	04	34	0.68	84	0.545455	1	1.76597	0.864296	3.72837
	05	2	0.04	6	0.038961	1	1.02764	0.0983249	5.99552
	10	1	0.02	3	0.0194805	1	1.02708	0.0191803	13.1275
	11	1	0.02	4	0.025974	1	0.766253	0.0152375	7.98712
	20	1	0.02	2	0.012987	1	1.54734	0.0257696	30.3243
	23	1	0.02	0	0	1	Inf	0.0789742	Inf
	35	0	0	1	0.00649351	1	0	0	119.897
	113	0	0	1	0.00649351	1	0	0	119.897
	131	0	0	4	0.025974	1	0	0	4.68689
	150	0	0	2	0.012987	1	0	0	16.478
	06	1	0.02	3	0.0194805	1	1.02708	0.0191803	13.1275
	08	0	0	1	0.00649351	1	0	0	119.897
	14	0	0	2	0.012987	1	0	0	16.478
	17	0	0	1	0.00649351	1	0	0	119.897
	57	0	0	1	0.00649351	1	0	0	119.897
	271	0	0	1	0.00649351	1	0	0	119.897
	413	1	0.02	0	0	1	Inf	0.0789742	Inf
*p-value corrected for multiple testing using Bonferroni correction

## Sheet: TableS6
Table S6. Exemplary power calculations for 209 controls and 93 cases for several allele frequencies in controls and different odds ratios (OR). The power calculations were performed for a two-sided significance level of 0.05 (unadjusted) or 0.05/13 (adjusted, taking into account 13 tests for the primary analysis). The software G*Power, version 3.1.9.7 was applied with “Test family” set to “Exact”…
Allele frequency (controls)	Power
	OR=0.5	OR=0.5	OR=2	OR=2	OR=3	OR=3
	unadjusted	adjusted	unadjusted	adjusted	unadjusted	adjusted
0.01	0.01	<0.001	0.11	0.02	0.24	0.06
0.05	0.13	<0.01	0.32	0.1	0.71	0.4
0.1	0.26	0.028	0.5	0.21	0.91	0.69
0.2	0.48	0.11	0.7	0.36	0.98	0.88
0.3	0.63	0.25	0.77	0.42	0.99	0.92
0.4	0.73	0.36	0.79	0.45	0.99	0.93
0.5	0.77	0.42	0.78	0.42	0.99	0.9

## Sheet: TableS7
Table S7. HLA alleles selected for the association analysis based on previously reported OR (>2 or < 0.5) in studies with the sample size of at least 200 cases and 200 controls.
Selected alleles	HLA allele#	OR	p-value	population	N (cases)	N (controls)	Ref.
A*29	A*29	2.1	2.09e-05	Vietnamese	687	468	[1]
	A*29:01	2.1	2.09e-05
B*07	B*07	2.2	6.52e-07
	B*07:05	3.09	2.41e-08
B*14	B*14:02	2.43	0.0237	Malawi	284	328	[2]
B*38	B*38	2.44	0.0402	Brazilian	224	446	[3]
B*44	B*44	0.37	0.000383	Vietnamese	687	468	[1]
	B*44:03	0.35	0.000251
B*49	B*49:01	0.2	0.0044	Malawi	284	328	[2]
C*02	C*02:10	0.47	0.0232	Malawi	284	328	[2]
C*05	C*05	0.38	0.002	Brazilian	202	478	[4]
C*08	C*08	0.39	0.02
	C*08:02	2.06	0.0103	Malawi	284	328	[2]
C*15	C*15	2.29	1.34e-07	Vietnamese	687	468	[1]
	C*15:05	3.08	2.3e-08
	C*15:05	2.23	3e-08	North Indian	364	371	[5]
DRB1*10	DRB1*10	3.08	1.02e-09	Vietnamese	687	468	[1]
	DRB1*10:01	3.08	1.02e-09
DRB1*15	DRB1*15	2.11	3.5e-28	Chinese	706	1225	[6]
	DRB1*15	2.03	2.91e-43		8156	15610	[7]
	DRB1*15:01	2.17	4.21e-44
DQB1*04	DQB1*04:01	0.37	1.7e-06		706	1225
	DQB1*04:02	2.06	0.001	Malawi	284	328	[6]
# - HLA alleles previously associated with leprosy under selected criteria of OR and sample size

## Sheet: TableS8
Table S8. Post hoc analysis: achieved power (1-β) given α=0.05, sample size and effect size. The software G*Power v3.1.9.4 was applied with "Test family" set to "Exact" and "Statistical test" set to "Proportions: Inequality, two independent groups (Fisher's exact test).
HLA allele	Achieved power (1-β)
A*26	0.26
B*44	0.33
C*06	0.24
C*08	0.003
DRB1*03	0.28
DRB1*15	0.23
DPB1*04	0.57
DPB1*452	0.59

## Sheet: TableS9
Table S9. Exploratory case-control association analysis - results for class I and class II alleles (1st-field resolution).
HLA allele	CASES		CONTROLS		p-value	OR	CI_low	CI_up
	N of alleles	frequency	N of alleles	frequency
A*01	18	0.125	64	0.173	0.227108	0.683513	0.365897	1.22448
A*02	44	0.306	121	0.327	0.674829	0.905658	0.581822	1.39644
A*03	24	0.167	54	0.146	0.584681	1.16998	0.660575	2.02585
A*11	11	0.076	23	0.062	0.556996	1.24728	0.533394	2.75124
A*23	7	0.049	1	0.003	0.000743427	18.745	2.37317	848.183
A*24	10	0.069	32	0.086	0.594442	0.788619	0.336083	1.70139
A*25	0	0.000	6	0.016	0.1923	0	0	2.17687
A*26	7	0.049	7	0.019	0.0741132	2.64383	0.775707	9.0115
A*30	2	0.014	9	0.024	0.735643	0.565494	0.0587539	2.77982
A*31	3	0.021	13	0.035	0.574087	0.584828	0.105306	2.17299
A*32	4	0.028	11	0.030	1	0.932593	0.213005	3.21437
A*33	0	0.000	2	0.005	1	0	0	13.7022
A*36	1	0.007	1	0.003	0.482217	2.57493	0.0326465	202.762
A*66	0	0.000	3	0.008	0.563121	0	0	6.22777
A*68	9	0.063	17	0.046	0.501528	1.38338	0.529811	3.3761
A*69	1	0.007	0	0.000	0.280156	Inf	0.0658831	Inf
A*74	1	0.007	1	0.003	0.482217	2.57493	0.0326465	202.762
B*08	13	0.101	43	0.119	0.631846	0.82911	0.394343	1.64024
B*13	0	0.000	8	0.022	0.117752	0	0	1.62976
B*15	18	0.140	39	0.108	0.340119	1.33804	0.69067	2.5109
B*18	3	0.023	18	0.050	0.309808	0.454307	0.0842997	1.59501
B*27	3	0.023	21	0.058	0.153667	0.386086	0.072496	1.32626
B*35	6	0.047	20	0.055	0.821474	0.832015	0.267054	2.2125
B*37	1	0.008	8	0.022	0.456575	0.345264	0.00771339	2.61808
B*39	2	0.016	11	0.030	0.528821	0.501663	0.0533303	2.34547
B*40	14	0.109	36	0.100	0.738057	1.09881	0.527507	2.17863
B*41	1	0.008	1	0.003	0.457619	2.80547	0.035554	220.977
B*42	1	0.008	0	0.000	0.263265	Inf	0.071755	Inf
B*45	1	0.008	1	0.003	0.457619	2.80547	0.035554	220.977
B*48	1	0.008	5	0.014	1	0.556802	0.0116747	5.04396
B*50	1	0.008	1	0.003	0.457619	2.80547	0.035554	220.977
B*51	8	0.062	34	0.094	0.359123	0.636412	0.247403	1.45151
B*52	1	0.008	0	0.000	0.263265	Inf	0.071755	Inf
B*55	2	0.016	8	0.022	1	0.695377	0.0710316	3.54859
B*56	1	0.008	1	0.003	0.457619	2.80547	0.035554	220.977
B*57	6	0.047	12	0.033	0.585116	1.41761	0.426995	4.18824
B*58	0	0.000	4	0.011	0.577234	0	0	4.24409
B*81	0	0.000	1	0.003	1	0	0	108.955
C*01	4	0.029	5	0.014	0.275082	2.08373	0.407069	9.84376
C*03	35	0.255	88	0.250	0.907956	1.02938	0.632906	1.65191
C*04	11	0.080	22	0.063	0.547108	1.30879	0.55605	2.91329
C*06	6	0.044	32	0.091	0.0915756	0.458635	0.153094	1.1474
C*07	46	0.336	111	0.315	0.667518	1.0973	0.702588	1.70122
C*11	9	0.066	15	0.043	0.350254	1.57809	0.593197	3.96203
C*12	0	0.000	8	0.023	0.113024	0	0	1.49479
C*14	5	0.036	10	0.028	0.770484	1.29476	0.340658	4.25204
C*16	1	0.007	1	0.003	0.482249	2.57511	0.0326408	202.826
C*17	0	0.000	1	0.003	1	0	0	100.049
C*18	0	0.000	1	0.003	1	0	0	100.049
DRB1*01	15	0.107	36	0.105	1	1.02664	0.503497	2.00383
DRB1*03	12	0.086	51	0.148	0.0737086	0.539223	0.252833	1.06859
DRB1*04	34	0.243	54	0.157	0.0369446	1.72059	1.02547	2.86125
DRB1*07	14	0.100	28	0.081	0.593243	1.25341	0.589299	2.5577
DRB1*08	4	0.029	20	0.058	0.247818	0.477091	0.116399	1.46114
DRB1*09	2	0.014	3	0.009	0.629741	1.64549	0.136041	14.5227
DRB1*11	9	0.064	17	0.049	0.509792	1.32073	0.505257	3.22716
DRB1*12	0	0.000	5	0.015	0.327888	0	0	2.6783
DRB1*13	10	0.071	58	0.169	0.00571593	0.379953	0.167689	0.780365
DRB1*14	3	0.021	8	0.023	1	0.919866	0.154892	3.90493
DRB1*16	3	0.021	4	0.012	0.41807	1.85857	0.268754	11.1429
DQB1*02	21	0.148	68	0.195	0.246034	0.715101	0.397548	1.24477
DQB1*03	51	0.359	105	0.302	0.239899	1.29628	0.838088	1.99516
DQB1*05	19	0.134	42	0.121	0.763029	1.12515	0.593215	2.06987
DQB1*06	47	0.331	115	0.330	1	1.00238	0.645419	1.54529
DPB1*01	3	0.049	7	0.034	0.701071	1.45341	0.23516	6.61862
DPB1*02	2	0.033	17	0.083	0.259726	0.373981	0.0407474	1.65009
DPB1*03	9	0.148	22	0.108	0.373901	1.42974	0.545047	3.47534
DPB1*04	27	0.443	118	0.578	0.0782398	0.579994	0.311231	1.072
DPB1*05	0	0.000	8	0.039	0.204437	0	0	1.94527
DPB1*06	0	0.000	4	0.020	0.576591	0	0	5.08941
DPB1*08	0	0.000	1	0.005	1	0	0	130.163
DPB1*10	0	0.000	4	0.020	0.576591	0	0	5.08941
DPB1*11	1	0.016	5	0.025	1	0.664266	0.0138018	6.10366
DPB1*14	0	0.000	2	0.010	1	0	0	17.8803
DPB1*16	1	0.016	0	0.000	0.230189	Inf	0.0857502	Inf
DPB1*17	0	0.000	1	0.005	1	0	0	130.163
DPB1*20	1	0.016	3	0.015	1	1.11621	0.0209263	14.1925
DPB1*23	1	0.016	1	0.005	0.408062	3.36368	0.0424005	266.269
DPB1*35	0	0.000	1	0.005	1	0	0	130.163
DPB1*46	1	0.016	0	0.000	0.230189	Inf	0.0857502	Inf
DPB1*52	1	0.016	0	0.000	0.230189	Inf	0.0857502	Inf
DPB1*54	1	0.016	0	0.000	0.230189	Inf	0.0857502	Inf
DPB1*57	2	0.033	1	0.005	0.133474	6.81627	0.349211	406.793
DPB1*90	1	0.016	0	0.000	0.230189	Inf	0.0857502	Inf
DPB1*109	1	0.016	0	0.000	0.230189	Inf	0.0857502	Inf
DPB1*113	0	0.000	1	0.005	1	0	0	130.163
DPB1*131	1	0.016	4	0.020	1	0.833882	0.0166516	8.63924
DPB1*136	1	0.016	0	0.000	0.230189	Inf	0.0857502	Inf
DPB1*150	0	0.000	2	0.010	1	0	0	17.8803
DPB1*169	1	0.016	0	0.000	0.230189	Inf	0.0857502	Inf
DPB1*258	1	0.016	0	0.000	0.230189	Inf	0.0857502	Inf
DPB1*271	0	0.000	1	0.005	1	0	0	130.163
DPB1*368	1	0.016	0	0.000	0.230189	Inf	0.0857502	Inf
DPB1*413	0	0.000	1	0.005	1	0	0	130.163
DPB1*422	1	0.016	0	0.000	0.230189	Inf	0.0857502	Inf
DPB1*442	1	0.016	0	0.000	0.230189	Inf	0.0857502	Inf
DPB1*452	2	0.033	0	0.000	0.0523156	Inf	0.632819	Inf
p-values nominally significant are marked in red

## Sheet: TableS10
Table S10. Firth's logistic regression model for four disease associated alleles
Predictors	Odds Ratios	CI	Observations	R2
HLA‑B*38
Intercept	10.273 *	1.040 – 105.385	202	0.09
HLA‑B*38	9.296 *	1.357 – 105.273
Avg. Damage	101.615	0.000 – 516091375.840
Endogenous.DNA	0.104 **	0.021 – 0.466
lambda	0.013 *	0.000 – 0.366
HLA‑A*23
Intercept	3.096	0.312 – 28.320	214	0.156
HLA‑A*23	19.208 ***	3.844 – 190.316
Avg. Damage	0.095	0.000 – 83378.017
Endogenous.DNA	0.129 **	0.029 – 0.526
lambda	0.114	0.005 – 2.870
HLA‑DRB1*13
Intercept	23.558 **	2.534 – 234.727	204	0.136
HLA‑DRB1*13	0.191 ***	0.056 – 0.517
Avg. Damage	0.546	0.000 – 685360.775
Endogenous.DNA	0.079 ***	0.016 – 0.348
lambda	0.017 *	0.001 – 0.386
HLA‑DRB1*04
Intercept	11.487 *	1.345 – 103.879	207	0.085
HLA‑DRB1*04	2.113 *	1.012 – 4.414
Avg. Damage	0.833	0.000 – 896156.495
Endogenous.DNA	0.098 **	0.021 – 0.413
lambda	0.018 *	0.001 – 0.397
* p<0.05 ** p<0.01 *** p<0.001

[truncated: 4 more sheets: TableS11, TableS12, TableS13, TableS14]
